# Supplementary material for: High Frequencies of Genetic Variants in Patients with Atypical Femoral Fractures
Source: Int J Mol Sci. 2024 Feb 15;25(4):2321. doi: 10.3390/ijms25042321 (PMC10889592; doi:10.3390/ijms25042321)
Supplement: Supplementary file 1 [file ijms-25-02321-s001.zip]

Archive with 1 entries (1 files):
- ijms-2860727-supplementary.xlsx
