# Supplementary material for: High Frequencies of Genetic Variants in Patients with Atypical Femoral Fractures
Source: Int J Mol Sci. 2024 Feb 15;25(4):2321. doi: 10.3390/ijms25042321 (PMC10889592; doi:10.3390/ijms25042321)
Supplement: Supplementary file 1 [file ijms-25-02321-s001.zip › ijms-2860727-supplementary.xlsx]

## Sheet: Suppl. Table S1
Genes AFF
ACAN		Those genes were selected by an educated search of published data, including:
ACAT1		The PanelApp list of osteogenesis imperfecta: https://panelapp.genomicsengland.co.uk/panels/196/
ACAT2		Genes described in AFF reviews: PMC8016774 y PMC9382867
ACE		Genes from the mevalonate pathway: PMC9032991
ACKR3
ACOXL
ACP5
ACTN1
ADAMTS18
ADGRV1
ADIPOQ
ADIPOR1
ADRA2A
ADRB3
AHSG
AKAP13
AKR1A1
AKT1
ALDH7A1
ALOX12
ALPL
ANKH
ANO5
ANXA2
APC
APOE
AR
ARHGEF3
ATP6V0A2
ATP6V1G1
ATR
ATRAID
ATRX
B3GALT6
B3GAT3
B4GALT7
BCL2
BDNF
BGLAP
BLM
BMP1
BMP15
BMP2
BMP4
BMPR1B
BRAF
BTK
CA10
CA8
CALCA
CALCR
CANT1
CASR
CCL2
CCR2
CD36
CD38
CD40
CD40LG
CD44
CD80
CDKN1C
CER1
CFAP58
CFD
CHST14
CHST3
CHUK
CIITA
CILK1
CLCN5
CLCN7
CLDN14
CLEC16A
CLEC2D
CNGB1
CNR2
COL10A1
COL11A1
COL11A2
COL12A1
COL1A1
COL1A2
COL2A1
COL5A1
COL9A1
COL9A2
COL9A3
COMP
COMT
COPB2
CPT1A
CREB1
CREB3L1
CREBBP
CRTAP
CRY2
CRYBB2
CTSK
CUL7
CYP17A1
CYP19A1
CYP1A1
CYP1B1
CYP24A1
CYP26B1
CYP2D6
CYP3A4
DCAF13
DCAF6
DDR2
DHCR24
DHCR7
DHDDS
DKK1
DMP1
DNM3
DOCK2
DSPP
DYM
DYNC2H1
EDC3
EGF
EIF2AK3
ELK1
ENOSF1
ENPP1
EP300
ERCC6
ERCC8
ESR1
ESR2
ESRRG
EVC
EVC2
EXT1
EXT2
FAM20C
FAM210A
FBN1
FDFT1
FDPS
FGD1
FGF2
FGF23
FGFR1
FGFR2
FGFR3
FKBP10
FLNA
FLNB
FLT3
FN1
FNTA
FNTB
FOS
FOXC2
FOXK2
FOXL1
FRZB
FSHR
FTCDNL1
FTO
GALNT3
GC
GDF5
GGA3
GGPS1
GH1
GHR
GHRH
GHRHR
GHSR
GIPR
GLI2
GLI3
GNAS
GNB1
GNGT1
GNPTAB
GNRH1
GORAB
GPC6
GPER1
GPX1
GREM2
GSC
GSR
GSTM1
GSTM3
GSTP1
HESX1
HHAT
HLA-A
HLA-B
HMGCR
HMGCS1
HMGCS2
HSD11B1
HSPG2
IBSP
ICMT
ID4
IDI1
IDI2
IFITM5
IFNG
IFT122
IFT140
IFT80
IGF1
IGF1R
IHH
IKBKB
IKBKG
IL10
IL15
IL16
IL17A
IL17F
IL18R1
IL1A
IL1B
IL1RN
IL21R
IL6
INSR
ITGA1
ITGB1
ITLN1
JAG1
JUN
KDELR2
KDM6A
KIF22
KIT
KL
KMT2D
KRAS
LCT
LEP
LEPR
LHX3
LIFR
LIPN
LMNA
LRP4
LRP5
LRP6
LTBP3
MAFB
MAP2K1
MAPK1
MAPK14
MAPK3
MAPK8
MAPK9
MARK3
MATN3
MBTPS2
MECOM
MEF2C
MESD
MGP
MITF
MMP13
MMP14
MMP2
MMP9
MMRN1
MTHFR
MTNR1B
MVD
MVK
NAT8B
NBAS
NBN
NEK1
NFATC2
NFKB1
NHERF1
NIPBL
NKX3-2
NOS3
NOTCH2
NPPB
NPR2
NR1I3
NR3C1
NTN1
NUDT6
NUS1
OBSL1
OFD1
OR2L13
OR51T1
OSCAR
P2RX4
P2RX7
P3H1
P4HB
PAPSS2
PAX3
PBX1
PCK2
PCNA
PCNT
PCYOX1
PDE4D
PDLIM4
PDSS1
PDSS2
PER1
PHEX
PIK3CA
PIK3CD
PITX2
PLCG1
PLIN1
PLOD1
PLOD2
PLS3
PLXNA2
PMVK
POC1A
PON1
PON2
POU1F1
PPARG
PPEF2
PPIB
PRDM6
PRKACA
PRKAR1A
PRKCA
PROP1
PTCH1
PTH
PTH1R
PTHLH
PTN
PTPN11
PTPRQ
PUM1
PYCR1
QPCT
RAF1
RCE1
ROR2
RPL31
RPS6KA3
RSPO3
RUNX2
SAA1
SATB2
SEC24D
SEMA7A
SERPINE1
SERPINF1
SERPINH1
SF3B3
SFRP1
SFRP4
SGMS2
SH3PXD2B
SHBG
SHOX
SHOX2
SLC15A5
SLC22A11
SLC26A2
SLC2A6
SLC34A1
SLC34A3
SLC35D1
SLC37A3
SLC39A13
SLC6A4
SMAD2
SMARCAL1
SMC1A
SMC3
SMOC1
SNCA
SOD2
SOS1
SOST
SOX2
SOX3
SOX4
SOX6
SOX9
SP1
SP7
SPARC
SPP1
SPRY1
SRCAP
STAT1
STAT5B
SUCO
SULF1
SYTL2
TANK
TAPT1
TBCE
TCTN3
TDP2
TENT5A
TESMIN
TGFB1
TGFBR3
THRB
THSD4
THSD7A
TLR4
TMCO1
TMEM25
TMEM38B
TNF
TNFRSF11A
TNFRSF11B
TNFRSF1B
TNFSF11
TNXB
TP53
TRAF4
TREM2
TRIM37
TRIP11
TRMT10A
TRPS1
TRPV1
TRPV4
TRPV6
TUBA1B
TWIST1
TYROBP
UGT1A8
UGT2B17
UNC45A
VDR
VKORC1
VPS13B
WDR35
WLS
WNK4
WNT1
WNT16
WNT3A
WNT4
WNT5A
WNT5B
WRN
XXYLT1
ZBTB4
ZBTB40
ZMPSTE24
ZNF423

## Sheet: Suppl. Table S2
Chromosome	Start	Ref Allele	Alt Allele	Gene	Annotation RefSeq	ClinVar Significance	InterVar ACMG verdict	InterVar ACMG criteria
1	1167796	C	T	B3GALT6	synonymous_variant;upstream_gene_variant	Benign	Benign	BA1,BS1,BP4,BP6,BP7
1	9777599	C	G	PIK3CD	missense_variant	Benign	Benign	PM1,BS1,BS2,BP6
1	9782386	C	T	PIK3CD	synonymous_variant	Benign	Benign	BS1,BS2,BP4,BP6,BP7
1	9784423	C	T	PIK3CD	synonymous_variant	Benign	Benign	BA1,BS1,BS2,BP4,BP6,BP7
1	11854457	G	A	MTHFR	synonymous_variant	Benign	Benign	BA1,BS1,BP4,BP6,BP7
1	11854476	T	G	MTHFR	missense_variant	Likely Pathogenic	Benign	PP5,BA1,BS1
1	11856378	G	A	MTHFR	missense_variant	Uncertain Significance	Benign	BA1,BS1
1	12009955	C	T	PLOD1	synonymous_variant	Benign	Benign	BA1,BS1,BS2,BP4,BP6,BP7
1	12009956	G	A	PLOD1	missense_variant	Benign	Benign	BA1,BS1,BS2,BP6
1	12010469	G	T	PLOD1	missense_variant	Benign	Benign	BA1,BS1,BS2,BP6
1	12024235	C	T	PLOD1	synonymous_variant	Benign	Benign	BA1,BS1,BS2,BP4,BP6,BP7
1	12026355	A	C	PLOD1	synonymous_variant	Benign	Benign	BA1,BS1,BS2,BP4,BP6,BP7
1	12248942	A	G	TNFRSF1B	synonymous_variant		Benign	BA1,BS1,BP4,BP7
1	12252955	T	G	TNFRSF1B	missense_variant	Uncertain Significance	Benign	PM1,BA1,BS1,BP4
1	21889635	T	C	ALPL	synonymous_variant	Benign	Benign	BA1,BS1,BS2,BP4,BP6,BP7
1	21894735	T	C	ALPL	missense_variant	Benign	Benign	BA1,BS1,BS2,BP4,BP6
1	21900171	A	G	ALPL	synonymous_variant	Benign	Benign	BA1,BS1,BS2,BP4,BP6,BP7
1	21904131	T	C	ALPL	missense_variant	Benign	Benign	BA1,BS1,BS2,BP4,BP6
1	22149935	T	C	HSPG2	synonymous_variant;3_prime_UTR_variant	Benign	Benign	BA1,BS1,BS2,BP4,BP6,BP7
1	22150120	C	T	HSPG2	missense_variant;3_prime_UTR_variant	Benign	Benign	PM1,PP2,BA1,BS1,BS2,BP6
1	22150160	G	T	HSPG2	synonymous_variant;3_prime_UTR_variant	Benign	Benign	BA1,BS1,BP4,BP6,BP7
1	22154387	G	A	HSPG2	synonymous_variant	Benign	Benign	BS1,BS2,BP4,BP6,BP7
1	22154845	A	G	HSPG2	synonymous_variant	Benign	Benign	BA1,BS1,BS2,BP4,BP6,BP7
1	22157545	G	A	HSPG2	synonymous_variant	Benign	Benign	BS1,BS2,BP4,BP6,BP7
1	22158157	A	G	HSPG2	synonymous_variant	Benign	Benign	BA1,BS1,BS2,BP4,BP6,BP7
1	22159008	C	A	HSPG2	synonymous_variant	Benign	Benign	BA1,BS1,BS2,BP4,BP6,BP7
1	22159774	G	A	HSPG2	synonymous_variant	Benign	Benign	BA1,BS1,BS2,BP4,BP6,BP7
1	22160043	C	T	HSPG2	missense_variant	Benign	Benign	PM1,PP2,BA1,BS1,BS2,BP4,BP6
1	22161275	G	A	HSPG2	synonymous_variant	Benign	Benign	BA1,BS1,BS2,BP4,BP6,BP7
1	22163390	G	A	HSPG2	synonymous_variant	Benign	Benign	BA1,BS1,BS2,BP4,BP6,BP7
1	22165901	A	G	HSPG2	synonymous_variant	Benign	Benign	BA1,BS1,BS2,BP4,BP6,BP7
1	22165987	G	A	HSPG2	missense_variant	Benign	Benign	PM1,PP2,BA1,BS1,BS2,BP6
1	22167605	C	T	HSPG2	missense_variant	Benign	Benign	PM1,PP2,BA1,BS1,BS2,BP4,BP6
1	22168801	T	C	HSPG2	missense_variant	Benign	Benign	PM1,PP2,BA1,BS1,BS2,BP4,BP6
1	22168845	A	T	HSPG2	missense_variant	Benign	Benign	PM1,PP2,BS1,BS2,BP6
1	22169926	G	A	HSPG2	synonymous_variant	Benign	Benign	BA1,BS1,BS2,BP4,BP6,BP7
1	22174518	G	T	HSPG2	synonymous_variant	Benign	Benign	BS1,BS2,BP4,BP6,BP7
1	22179244	C	T	HSPG2	missense_variant	Benign	Benign	PM1,PP2,BS1,BS2,BP4,BP6
1	22179451	C	T	HSPG2	synonymous_variant	Benign	Benign	BS1,BS2,BP4,BP6,BP7
1	22180723	C	T	HSPG2	synonymous_variant	Benign	Benign	BS1,BS2,BP4,BP6,BP7
1	22181895	C	T	HSPG2	missense_variant	Benign	Benign	PM1,PP2,BS1,BS2,BP6
1	22191454	G	A	HSPG2	missense_variant	Benign	Benign	PM1,PP2,BA1,BS1,BS2,BP6
1	22197336	C	T	HSPG2	intron_variant		Benign	BA1,BS1,BS2
1	22199245	C	T	HSPG2	synonymous_variant	Benign	Benign	BA1,BS1,BS2,BP4,BP6,BP7
1	22200473	C	T	HSPG2	missense_variant	Benign	Benign	PM1,PP2,BA1,BS1,BS2,BP6
1	22200998	C	T	HSPG2	missense_variant	Benign	Benign	PM1,PP2,BA1,BS1,BS2,BP4,BP6
1	22201438	C	T	HSPG2	synonymous_variant	Benign	Benign	BA1,BS1,BS2,BP4,BP6,BP7
1	22206649	T	C	HSPG2	missense_variant	Benign	Benign	PM1,PP2,BA1,BS1,BS2,BP6
1	22206942	G	A	HSPG2	synonymous_variant	Benign	Benign	BA1,BS1,BS2,BP4,BP6,BP7
1	22207235	T	C	HSPG2	missense_variant	Benign	Benign	PM1,PP2,BA1,BS1,BS2,BP6
1	22214046	C	T	HSPG2	synonymous_variant	Benign	Benign	BA1,BS1,BS2,BP4,BP6,BP7
1	22214127	A	G	HSPG2	synonymous_variant	Benign	Benign	BA1,BS1,BS2,BP4,BP6,BP7
1	22216574	C	A	HSPG2	synonymous_variant	Benign	Benign	BA1,BS1,BS2,BP4,BP6,BP7
1	22216604	C	G	HSPG2	synonymous_variant	Benign	Benign	BA1,BS1,BS2,BP4,BP6,BP7
1	22217108	G	A	HSPG2	synonymous_variant	Benign	Benign	BA1,BS1,BS2,BP4,BP6,BP7
1	22453842	T	C	WNT4	intron_variant		Benign	BA1,BS1,BS2
1	22835677	A	G	ZBTB40	missense_variant	Benign	Benign	BA1,BS1,BP4,BP6
1	22846709	G	A	ZBTB40	missense_variant		Benign	PM1,BA1,BS1
1	22852715	G	C	ZBTB40	synonymous_variant		Benign	BA1,BS1,BP4,BP7
1	22852880	G	C	ZBTB40	missense_variant		Uncertain significance	BS1
1	24201094	G	C	CNR2	synonymous_variant		Benign	BA1,BS1,BP4,BP7
1	24201109	C	T	CNR2	synonymous_variant		Benign	BA1,BS1,BP4,BP7
1	24201162	G	A	CNR2	missense_variant		Benign	BA1,BS1,BP4
1	24201262	A	G	CNR2	synonymous_variant		Benign	BA1,BS1,BP4,BP7
1	24201357	A	G	CNR2	synonymous_variant		Benign	BA1,BS1,BP4,BP7
1	24201448	C	T	CNR2	synonymous_variant		Benign	BA1,BS1,BP4,BP7
1	24201643	G	A	CNR2	synonymous_variant		Benign	BA1,BS1,BP4,BP7
1	24201919	T	C	CNR2	synonymous_variant		Benign	BA1,BS1,BP4,BP7
1	24201920	T	C	CNR2	missense_variant		Benign	PM1,BA1,BS1
1	26786627	G	A	DHDDS	missense_variant	Benign	Benign	PP2,BA1,BS1,BS2,BP4,BP6
1	31423103	G	A	PUM1	synonymous_variant	Benign	Likely benign	BP4,BP6,BP7
1	31426815	A	G	PUM1	synonymous_variant	Benign	Benign	BA1,BS1,BP4,BP6,BP7
1	40737589	T	C	ZMPSTE24	synonymous_variant	Benign	Benign	BA1,BS1,BS2,BP4,BP6,BP7
1	40773123	G	C	COL9A2	missense_variant	Benign	Benign	BA1,BS1,BS2,BP6
1	40773149	T	C	COL9A2	missense_variant	Benign	Benign	BA1,BS1,BS2,BP6
1	43212431	A	G	P3H1	synonymous_variant;3_prime_UTR_variant	Benign	Benign	BA1,BS1,BP4,BP6,BP7
1	43212869	A	T	P3H1	missense_variant;intron_variant	Benign	Benign	BA1,BS1,BS2,BP4,BP6
1	43212926	G	A	P3H1	missense_variant;splice_region_variant;intron_variant	Benign	Benign	BA1,BS1,BS2,BP4,BP6
1	43223489	C	T	P3H1	missense_variant	Uncertain Significance	Benign	BA1,BS1,BS2
1	43232504	C	A	P3H1	missense_variant;upstream_gene_variant	Uncertain Significance	Benign	BS1,BS2
1	46032311	A	G	AKR1A1	missense_variant		Uncertain significance	PM1,BS1
1	55319902	A	G	DHCR24	synonymous_variant	Benign	Benign	BA1,BS1,BS2,BP4,BP6,BP7
1	66036441	A	G	LEPR	missense_variant	Benign	Benign	BA1,BS1,BS2,BP6
1	66058513	A	G	LEPR	missense_variant	Benign	Benign	BA1,BS1,BS2,BP6
1	66067109	T	C	LEPR	synonymous_variant	Benign	Benign	BA1,BS1,BS2,BP4,BP6,BP7
1	66075952	G	C	LEPR	missense_variant	Benign	Benign	PM1,BA1,BS1,BS2,BP4,BP6
1	68603586	C	T	WLS	missense_variant;intragenic_variant		Benign	BA1,BS1
1	68614320	G	A	WLS	synonymous_variant;intragenic_variant		Benign	BA1,BS1,BP4,BP7
1	68624878	C	T	WLS	synonymous_variant;intragenic_variant		Benign	BA1,BS1,BP4,BP7
1	92174260	A	G	TGFBR3	synonymous_variant		Benign	BA1,BS1,BP4,BP7
1	92177938	A	G	TGFBR3	synonymous_variant		Benign	BA1,BS1,BP4,BP7
1	92185657	C	T	TGFBR3	synonymous_variant		Benign	BA1,BS1,BP4,BP7
1	92185735	G	A	TGFBR3	synonymous_variant	Benign	Likely benign	BS1,BP4,BP6,BP7
1	92262874	T	C	TGFBR3	synonymous_variant	Benign	Benign	BA1,BS1,BP4,BP6,BP7
1	92327045	G	A	TGFBR3	missense_variant		Benign	BA1,BS1
1	103352451	A	G	COL11A1	synonymous_variant	Benign	Benign	BA1,BS1,BS2,BP4,BP6,BP7
1	103354138	A	G	COL11A1	missense_variant	Benign	Benign	BA1,BS1,BS2,BP6
1	103354428	A	G	COL11A1	synonymous_variant	Benign	Benign	BA1,BS1,BS2,BP4,BP6,BP7
1	103379918	G	A	COL11A1	missense_variant	Benign	Benign	PP3,BA1,BS1,BS2,BP6
1	103405892	G	A	COL11A1	synonymous_variant	Benign	Benign	BA1,BS1,BS2,BP4,BP6,BP7
1	103470191	T	C	COL11A1	synonymous_variant	Benign	Benign	BS1,BS2,BP4,BP6,BP7
1	103491461	T	G	COL11A1	missense_variant;intron_variant	Benign	Benign	BA1,BS1,BS2,BP4,BP6
1	103496792	A	G	COL11A1	synonymous_variant	Benign	Benign	BA1,BS1,BS2,BP4,BP6,BP7
1	103548497	A	C	COL11A1	missense_variant	Benign	Benign	PM1,BA1,BS1,BS2,BP6
1	110233147	C	T	GSTM1	synonymous_variant;intron_variant		Benign	BA1,BS1,BP4,BP7
1	110279701	C	T	GSTM3	missense_variant		Benign	BA1,BS1,BP4
1	120458004	A	T	NOTCH2	synonymous_variant	Benign	Benign	BA1,BS1,BP4,BP6,BP7
1	120458122	A	T	NOTCH2	missense_variant	Benign	Uncertain significance	PM1,PM2,PP3,BP6
1	120539331	C	T	NOTCH2	intron_variant		Benign	BA1,BS1
1	120572547	T	C	NOTCH2	missense_variant	Benign	Benign	PM1,BA1,BS1,BP6
1	120572572	C	T	NOTCH2	missense_variant	Benign	Benign	PM1,BA1,BS1,BP6
1	120611964	G	C	NOTCH2	missense_variant	Benign	Benign	BA1,BS1,BP6
1	120612006	G	A	NOTCH2	synonymous_variant	Benign	Benign	BA1,BS1,BP4,BP6,BP7
1	150771703	T	C	CTSK	synonymous_variant	Benign	Benign	BA1,BS1,BS2,BP4,BP6,BP7
1	156084760	C	T	LMNA	synonymous_variant	Benign	Likely benign	BS1,BP4,BP6,BP7
1	156099669	T	G	LMNA	intron_variant	Benign	Benign	PP3,BA1,BS1,BP6
1	156105028	T	C	LMNA	synonymous_variant	Benign	Benign	BA1,BS1,BP4,BP6,BP7
1	156107534	C	T	LMNA	splice_region_variant;synonymous_variant;intron_variant	Benign	Benign	BA1,BS1,BP4,BP6,BP7
1	160851826	A	T	ITLN1	missense_variant		Benign	BA1,BS1
1	160851894	G	A	ITLN1	synonymous_variant		Benign	BA1,BS1,BP4,BP7
1	161200586	T	G	NR1I3	downstream_gene_variant;intron_variant	Benign	Benign	BA1,BS1,BP6
1	161202605	G	A	NR1I3	synonymous_variant	Benign	Benign	BA1,BS1,BP4,BP6,BP7
1	162737116	C	G	DDR2	synonymous_variant	Benign	Benign	BA1,BS1,BP4,BP6,BP7
1	162740327	T	C	DDR2	intron_variant	Benign	Benign	BA1,BS1,BP4,BP6
1	164529120	G	A	PBX1	missense_variant;5_prime_UTR_variant	Benign	Benign	BA1,BS1,BP6
1	167906239	A	C	DCAF6	splice_region_variant;intron_variant;synonymous_variant;5_prime_UTR_variant		Benign	BA1,BS1,BP4,BP7
1	167973976	C	T	DCAF6	synonymous_variant		Benign	BA1,BS1,BP4,BP7
1	168013850	T	C	DCAF6	missense_variant		Benign	PP2,BA1,BS1
1	168014204	T	A	DCAF6	missense_variant		Benign	PP2,BA1,BS1,BP4
1	170501385	A	C	GORAB	synonymous_variant;5_prime_UTR_variant;intragenic_variant	Benign	Benign	BA1,BS1,BP4,BP6,BP7
1	171956803	C	T	DNM3	synonymous_variant		Benign	BA1,BS1,BP4,BP7
1	172501643	T	C	SUCO	missense_variant;upstream_gene_variant		Benign	BA1,BS1,BP4
1	172502340	T	C	SUCO	missense_variant;5_prime_UTR_variant		Benign	BA1,BS1,BP4
1	172502479	T	C	SUCO	synonymous_variant;5_prime_UTR_variant		Benign	BA1,BS1,BP4,BP7
1	172547465	A	G	SUCO	synonymous_variant;5_prime_UTR_variant	Benign	Benign	BA1,BS1,BP4,BP6,BP7
1	172558524	A	G	SUCO	synonymous_variant;intron_variant	Benign	Benign	BA1,BS1,BP4,BP6,BP7
1	208207839	G	A	PLXNA2	splice_region_variant;synonymous_variant	Benign	Benign	BA1,BS1,BP4,BP6,BP7
1	208270093	C	T	PLXNA2	missense_variant	Likely Benign	Likely benign	PP2,BS1,BP6
1	208390086	G	C	PLXNA2	synonymous_variant	Benign	Benign	BA1,BS1,BP4,BP6,BP7
1	208390155	C	T	PLXNA2	synonymous_variant	Benign	Benign	BA1,BS1,BP4,BP6,BP7
1	208390162	T	C	PLXNA2	missense_variant	Benign	Benign	PM1,PP2,BA1,BS1,BP6
1	208390469	C	T	PLXNA2	missense_variant	Benign	Benign	PM1,PP2,BA1,BS1,BP6
1	208391085	G	A	PLXNA2	synonymous_variant	Benign	Benign	BA1,BS1,BP4,BP6,BP7
1	208391098	T	C	PLXNA2	missense_variant	Benign	Benign	PM1,PP2,BA1,BS1,BP4,BP6
1	208391254	C	T	PLXNA2	missense_variant	Benign	Benign	PP2,BA1,BS1,BP6
1	210577831	C	T	HHAT	synonymous_variant;intron_variant	Benign	Benign	BA1,BS1,BP4,BP6,BP7
1	210577873	G	C	HHAT	synonymous_variant;intron_variant	Benign	Benign	BA1,BS1,BP4,BP6,BP7
1	210577884	G	A	HHAT	missense_variant;intron_variant	Benign	Benign	PP2,BA1,BS1,BP6
1	210577901	T	C	HHAT	missense_variant;intron_variant	Benign	Benign	PP2,BA1,BS1,BP6
1	210761462	G	C	HHAT	intron_variant	Benign	Benign	BA1,BS1,BP6
1	216692669	C	T	ESRRG	synonymous_variant		Benign	BA1,BS1,BP4,BP7
2	15372562	C	T	NBAS	missense_variant	Benign	Benign	BA1,BS1,BP6
2	15468426	C	T	NBAS	missense_variant	Uncertain Significance	Uncertain significance	PM2
2	15519924	C	T	NBAS	missense_variant	Benign	Likely benign	PM1,BS1,BP6
2	15542352	C	T	NBAS	missense_variant	Benign	Benign	PM1,BA1,BS1,BP6
2	15601441	C	T	NBAS	synonymous_variant	Benign	Benign	BA1,BS1,BP4,BP6,BP7
2	15607842	T	C	NBAS	missense_variant	Benign	Benign	BA1,BS1,BP4,BP6
2	15614404	T	C	NBAS	synonymous_variant	Benign	Benign	BA1,BS1,BP4,BP6,BP7
2	15615910	A	G	NBAS	synonymous_variant	Benign	Benign	BA1,BS1,BP4,BP6,BP7
2	15674686	T	C	NBAS	missense_variant	Benign	Benign	PM1,BA1,BS1,BP4,BP6
2	20131079	T	C	WDR35	missense_variant	Benign	Benign	BA1,BS1,BP6
2	20133221	C	T	WDR35	missense_variant	Benign	Benign	BA1,BS1,BP6
2	20135283	T	C	WDR35	synonymous_variant	Benign	Benign	BA1,BS1,BP4,BP6,BP7
2	20189015	T	C	WDR35	missense_variant	Benign	Benign	BA1,BS1,BP6
2	20202929	C	T	MATN3	synonymous_variant;intragenic_variant	Benign	Benign	BA1,BS1,BS2,BP4,BP6,BP7
2	20205680	C	T	MATN3	synonymous_variant	Benign	Benign	BA1,BS1,BS2,BP4,BP6,BP7
2	20205848	G	A	MATN3	synonymous_variant	Benign	Benign	BA1,BS1,BS2,BP4,BP6,BP7
2	27439751	G	T	ATRAID	missense_variant;upstream_gene_variant		Benign	BA1,BS1
2	38298139	T	C	CYP1B1	missense_variant	Benign	Benign	BA1,BS1,BP6
2	38298150	A	G	CYP1B1	synonymous_variant	Benign	Benign	BA1,BS1,BP4,BP6,BP7
2	38298203	C	G	CYP1B1	missense_variant	Benign	Benign	BA1,BS1,BP6
2	38302177	C	A	CYP1B1	missense_variant	Benign	Benign	BA1,BS1,BP4,BP6
2	38302390	G	C	CYP1B1	missense_variant	Benign	Benign	BA1,BS1,BP4,BP6
2	49189921	C	T	FSHR	missense_variant	Benign	Benign	PP2,BA1,BS1,BS2,BP4,BP6
2	49191041	C	T	FSHR	missense_variant	Benign	Benign	PM1,PP2,BA1,BS1,BS2,BP4,BP6
2	70485320	C	T	PCYOX1	synonymous_variant		Benign	BA1,BS1,BP4,BP7
2	70488470	C	T	PCYOX1	missense_variant		Benign	PM1,BA1,BS1
2	72359518	A	G	CYP26B1	synonymous_variant	Benign	Benign	BA1,BS1,BP4,BP6,BP7
2	72361960	A	G	CYP26B1	missense_variant	Benign	Benign	BA1,BS1,BP6
2	88874891	C	A	EIF2AK3	missense_variant;intragenic_variant	Benign	Benign	PM1,BA1,BS1,BP6
2	88879131	T	C	EIF2AK3	synonymous_variant	Benign	Benign	BA1,BS1,BP4,BP6,BP7
2	88895123	T	C	EIF2AK3	missense_variant	Benign	Benign	BA1,BS1,BP6
2	103001402	C	T	IL18R1	synonymous_variant		Benign	BA1,BS1,BP4,BP7
2	111559231	C	A	ACOXL	missense_variant;splice_region_variant		Uncertain significance	PM1,BS1
2	111598958	C	T	ACOXL	missense_variant		Benign	PM1,BA1,BS1
2	113537223	C	A	IL1A	missense_variant		Benign	BA1,BS1
2	113590390	G	A	IL1B	synonymous_variant	Uncertain Significance	Benign	BA1,BS1,BS2,BP4,BP7
2	113887207	T	C	IL1RN	synonymous_variant	Benign	Benign	BA1,BS1,BP4,BP6,BP7
2	113890304	T	C	IL1RN	synonymous_variant	Benign	Benign	BA1,BS1,BP4,BP6,BP7
2	121726447	G	A	GLI2	synonymous_variant	Benign	Benign	BA1,BS1,BS2,BP4,BP6,BP7
2	121746956	G	T	GLI2	missense_variant	Benign	Benign	BA1,BS1,BS2,BP4,BP6
2	121747406	G	A	GLI2	missense_variant	Benign	Benign	BA1,BS1,BS2,BP6
2	121747429	A	G	GLI2	synonymous_variant	Benign	Benign	BA1,BS1,BS2,BP4,BP6,BP7
2	136546110	A	G	LCT	synonymous_variant	Benign	Benign	BA1,BS1,BP4,BP6,BP7
2	136555659	T	C	LCT	missense_variant	Benign	Benign	BA1,BS1,BP1,BP4,BP6
2	136561557	G	A	LCT	synonymous_variant	Benign	Benign	BA1,BS1,BP4,BP6,BP7
2	136562472	G	A	LCT	synonymous_variant	Benign	Benign	BA1,BS1,BP4,BP6,BP7
2	136574968	G	C	LCT	synonymous_variant	Benign	Benign	BA1,BS1,BP4,BP6,BP7
2	136575199	G	T	LCT	synonymous_variant	Benign	Benign	BA1,BS1,BP4,BP6,BP7
2	136575534	T	C	LCT	missense_variant	Benign	Benign	BA1,BS1,BP1,BP6
2	136587238	G	C	LCT	synonymous_variant	Benign	Benign	BA1,BS1,BP4,BP6,BP7
2	136590746	C	T	LCT	missense_variant	Benign	Benign	BA1,BS1,BP1,BP6
2	136594158	G	A	LCT	synonymous_variant	Benign	Benign	BA1,BS1,BP4,BP6,BP7
2	183699584	G	C	FRZB	missense_variant	Uncertain Significance	Benign	BA1,BS1
2	183703336	G	A	FRZB	missense_variant	Uncertain Significance	Benign	PM1,BA1,BS1
2	183731193	C	A	FRZB	missense_variant		Uncertain significance	PM1,BS1
2	200684249	-	A	FTCDNL1	frameshift_variant;stop_lost;intron_variant		Benign	PM4,BA1,BS1
2	216229692	A	G	FN1	synonymous_variant	Benign	Benign	BA1,BS1,BP4,BP6,BP7
2	216235089	C	T	FN1	missense_variant	Benign	Benign	PM1,PP2,BA1,BS1,BP6
2	216242917	T	A	FN1	synonymous_variant	Benign	Benign	BA1,BS1,BP4,BP6,BP7
2	216249587	C	T	FN1	synonymous_variant	Benign	Benign	BA1,BS1,BP4,BP6,BP7
2	216269209	T	G	FN1	synonymous_variant	Benign	Benign	BA1,BS1,BP4,BP6,BP7
2	216269254	T	G	FN1	synonymous_variant	Benign	Benign	BA1,BS1,BP4,BP6,BP7
2	216272900	T	G	FN1	missense_variant	Benign	Benign	PM1,PP2,BA1,BS1,BP6
2	216272907	A	T	FN1	synonymous_variant	Benign	Benign	BA1,BS1,BP4,BP6,BP7
2	216298084	G	A	FN1	synonymous_variant	Benign	Benign	BA1,BS1,BP4,BP6,BP7
2	216300482	T	A	FN1	missense_variant	Benign	Benign	PP2,BA1,BS1,BP6
2	217315787	T	C	SMARCAL1	splice_region_variant;synonymous_variant	Benign	Benign	BA1,BS1,BS2,BP4,BP6,BP7
2	219920037	A	G	IHH	synonymous_variant	Benign	Benign	BA1,BS1,BS2,BP4,BP6,BP7
2	219920412	A	G	IHH	synonymous_variant	Benign	Benign	BA1,BS1,BS2,BP4,BP6,BP7
2	219920565	C	T	IHH	synonymous_variant	Benign	Benign	BA1,BS1,BS2,BP4,BP6,BP7
2	220417266	C	T	OBSL1	missense_variant	Benign	Benign	PM1,BA1,BS1,BP6
2	220419236	T	C	OBSL1	synonymous_variant;downstream_gene_variant	Benign	Benign	BA1,BS1,BP4,BP6,BP7
2	220420785	G	A	OBSL1	synonymous_variant	Benign	Benign	BA1,BS1,BP4,BP6,BP7
2	220421417	C	G	OBSL1	missense_variant	Benign	Benign	PM1,BA1,BS1,BP6
2	220422774	A	G	OBSL1	synonymous_variant	Benign	Benign	BA1,BS1,BP4,BP6,BP7
2	220427347	G	T	OBSL1	synonymous_variant	Benign	Benign	BA1,BS1,BP4,BP6,BP7
2	220427395	G	A	OBSL1	splice_region_variant;synonymous_variant	Benign	Benign	BA1,BS1,BP4,BP6,BP7
2	220430203	C	T	OBSL1	missense_variant	Benign	Benign	PM1,BA1,BS1,BP6
2	220431631	G	T	OBSL1	synonymous_variant	Benign	Benign	BA1,BS1,BP4,BP6,BP7
2	220432014	G	A	OBSL1	synonymous_variant	Benign	Benign	BA1,BS1,BP4,BP6,BP7
2	220432957	G	A	OBSL1	missense_variant	Benign	Likely benign	PM1,BS1,BP6
2	220435034	A	G	OBSL1	synonymous_variant	Benign	Benign	BA1,BS1,BP4,BP6,BP7
2	220435375	G	A	OBSL1	synonymous_variant	Benign	Benign	BA1,BS1,BP4,BP6,BP7
2	223085955	G	T	PAX3	missense_variant	Uncertain Significance	Benign	PP3,BS1,BS2
2	223161889	A	G	PAX3	synonymous_variant	Benign	Benign	BA1,BS1,BS2,BP4,BP6,BP7
2	234526871	C	G	UGT1A8	missense_variant;intragenic_variant		Benign	BA1,BS1,BP4
2	234545294	G	A	UGT1A8	synonymous_variant;intron_variant;intragenic_variant		Likely benign	BS1,BP4,BP7
2	234590616	C	A	UGT1A8	synonymous_variant;intron_variant;intragenic_variant	Benign	Benign	BA1,BS1,BP4,BP6,BP7
2	234590970	T	G	UGT1A8	missense_variant;intron_variant;intragenic_variant	Benign	Benign	BA1,BS1,BP4,BP6
2	234590974	C	A	UGT1A8	synonymous_variant;intron_variant;intragenic_variant	Benign	Benign	BA1,BS1,BP4,BP6,BP7
2	234590975	G	A	UGT1A8	missense_variant;intron_variant;intragenic_variant	Benign	Benign	BA1,BS1,BP4,BP6
2	234591205	T	C	UGT1A8	missense_variant;intron_variant;intragenic_variant	Benign	Benign	BA1,BS1,BP4,BP6
2	234591339	G	A	UGT1A8	synonymous_variant;intron_variant;intragenic_variant	Benign	Benign	BA1,BS1,BP4,BP6,BP7
2	234601669	T	G	UGT1A8	missense_variant;intron_variant;intragenic_variant	Benign	Benign	PS4,BA1,BS1,BP4,BP6
2	234601965	A	G	UGT1A8	synonymous_variant;intron_variant;intragenic_variant	Benign	Benign	BA1,BS1,BP4,BP6,BP7
2	234602191	A	G	UGT1A8	missense_variant;intron_variant;intragenic_variant	Benign	Benign	PS4,BA1,BS1,BP4,BP6
2	234602202	A	C	UGT1A8	missense_variant;intron_variant;intragenic_variant	Benign	Benign	PS4,BA1,BS1,BP4,BP6
2	234621780	T	C	UGT1A8	missense_variant;intron_variant;intragenic_variant		Benign	BA1,BS1
2	234621787	C	G	UGT1A8	missense_variant;intron_variant;intragenic_variant		Benign	BA1,BS1
2	234621825	T	C	UGT1A8	missense_variant;intron_variant;intragenic_variant		Benign	BA1,BS1
2	234622061	C	A	UGT1A8	missense_variant;intron_variant;intragenic_variant		Benign	BA1,BS1
2	234622110	C	G	UGT1A8	missense_variant;intron_variant;intragenic_variant		Benign	BA1,BS1
2	234622282	C	T	UGT1A8	synonymous_variant;intron_variant;intragenic_variant		Benign	BA1,BS1,BP4,BP7
2	234622294	C	T	UGT1A8	synonymous_variant;intron_variant;intragenic_variant		Benign	BA1,BS1,BP4,BP7
2	234622310	C	T	UGT1A8	missense_variant;intron_variant;intragenic_variant		Benign	BA1,BS1,BP4
2	234622379	C	A	UGT1A8	missense_variant;intron_variant;intragenic_variant	Benign	Benign	BA1,BS1,BP4,BP6
2	234622382	G	C	UGT1A8	missense_variant;intron_variant;intragenic_variant	Benign	Benign	BA1,BS1,BP4,BP6
2	234622412	G	C	UGT1A8	missense_variant;intron_variant;intragenic_variant	Benign	Benign	BA1,BS1,BP4,BP6
2	234622420	T	C	UGT1A8	synonymous_variant;intron_variant;intragenic_variant	Benign	Benign	BA1,BS1,BP4,BP6,BP7
2	234622429	T	C	UGT1A8	synonymous_variant;intron_variant;intragenic_variant		Benign	BA1,BS1,BP4,BP7
2	234627536	C	A	UGT1A8	missense_variant;intron_variant;intragenic_variant		Likely benign	BS1,BP4
2	234627608	T	G	UGT1A8	missense_variant;intron_variant;intragenic_variant		Benign	BA1,BS1
2	234627914	T	C	UGT1A8	synonymous_variant;intron_variant;intragenic_variant		Benign	BA1,BS1,BP4,BP7
2	234627937	T	C	UGT1A8	synonymous_variant;intron_variant;intragenic_variant		Benign	BA1,BS1,BP4,BP7
2	234628270	G	A	UGT1A8	synonymous_variant;intron_variant;intragenic_variant		Benign	BA1,BS1,BP4,BP7
2	234637803	T	C	UGT1A8	missense_variant;intron_variant;intragenic_variant		Benign	BA1,BS1,BP4
2	234637853	G	A	UGT1A8	synonymous_variant;intron_variant;intragenic_variant		Benign	BA1,BS1,BP4,BP7
2	234637912	T	C	UGT1A8	missense_variant;intron_variant;intragenic_variant		Benign	BA1,BS1,BP4
2	234638006	A	G	UGT1A8	synonymous_variant;intron_variant;intragenic_variant		Likely benign	BS1,BP4,BP7
2	234638249	A	G	UGT1A8	synonymous_variant;intron_variant;intragenic_variant		Benign	BA1,BS1,BP4,BP7
2	234652347	C	G	UGT1A8	intron_variant;intragenic_variant		Benign	BA1,BS1,BP4,BP7
2	234652482	C	T	UGT1A8	intron_variant;intragenic_variant		Benign	BA1,BS1,BP4,BP7
2	237489904	C	T	ACKR3	synonymous_variant		Benign	BA1,BS1,BP4,BP7
3	12645007	C	T	RAF1	synonymous_variant;intron_variant	Benign	Benign	BA1,BS1,BP4,BP6,BP7
3	24184995	G	A	THRB	synonymous_variant	Benign	Benign	BA1,BS1,BS2,BP4,BP6,BP7
3	33174156	T	G	CRTAP	synonymous_variant	Benign	Benign	BA1,BS1,BS2,BP4,BP6,BP7
3	33174168	G	A	CRTAP	synonymous_variant	Benign	Benign	BA1,BS1,BS2,BP4,BP6,BP7
3	46399208	G	A	CCR2	missense_variant	Uncertain Significance	Benign	PM1,BA1,BS1,BP4
3	46399798	T	C	CCR2	synonymous_variant		Benign	BA1,BS1,BP4,BP7
3	46400062	G	A	CCR2	synonymous_variant;intron_variant		Benign	BA1,BS1,BP4,BP7
3	46944274	T	C	PTH1R	synonymous_variant	Benign	Benign	BA1,BS1,BS2,BP4,BP6,BP7
3	46945000	G	A	PTH1R	missense_variant	Benign	Benign	BS1,BS2,BP4,BP6
3	49394834	G	A	GPX1	missense_variant;3_prime_UTR_variant	Benign	Benign	BA1,BS1,BP6
3	49395674	GCCGCC	-	GPX1	disruptive_inframe_deletion;downstream_gene_variant	Benign	Benign	BA1,BS1,BP3,BP6
3	49395674	GCC	-	GPX1	disruptive_inframe_deletion;downstream_gene_variant	Benign	Benign	BA1,BS1,BP3,BP6
3	49395677	GCC	-	GPX1	conservative_inframe_deletion;downstream_gene_variant		Uncertain significance	PM2,BP3
3	56763316	G	A	ARHGEF3	synonymous_variant;3_prime_UTR_variant		Benign	BA1,BS1,BP4,BP7
3	56763328	T	C	ARHGEF3	synonymous_variant;3_prime_UTR_variant		Benign	BA1,BS1,BP4,BP7
3	56763525	A	G	ARHGEF3	synonymous_variant		Benign	BA1,BS1,BP4,BP7
3	56763619	A	G	ARHGEF3	missense_variant;synonymous_variant		Benign	BA1,BS1,BP4,BP7
3	56766435	C	G	ARHGEF3	synonymous_variant		Benign	BA1,BS1,BP4,BP7
3	56771251	A	C	ARHGEF3	missense_variant		Benign	PM1,BA1,BS1,BP4
3	58081888	T	C	FLNB	synonymous_variant	Benign	Benign	BA1,BS1,BP4,BP6,BP7
3	58109162	G	A	FLNB	missense_variant	Benign	Benign	BA1,BS1,BP1,BP6
3	58112440	A	G	FLNB	synonymous_variant	Benign	Benign	BA1,BS1,BP4,BP6,BP7
3	58112488	C	T	FLNB	splice_region_variant;synonymous_variant	Benign	Benign	BA1,BS1,BP4,BP6,BP7
3	58117664	G	A	FLNB	synonymous_variant;intron_variant	Benign	Benign	BA1,BS1,BP4,BP6,BP7
3	58118555	G	A	FLNB	missense_variant	Benign	Benign	BA1,BS1,BP1,BP6
3	58134505	A	G	FLNB	missense_variant	Benign	Likely benign	BS1,BP1,BP6
3	58154177	G	A	FLNB	synonymous_variant;intragenic_variant	Benign	Benign	BA1,BS1,BP4,BP6,BP7
3	58154327	C	T	FLNB	synonymous_variant;intragenic_variant	Benign	Benign	BA1,BS1,BP4,BP6,BP7
3	119263680	C	T	CD80	synonymous_variant		Benign	BA1,BS1,BP4,BP7
3	122003045	G	C	CASR	synonymous_variant	Benign	Benign	BA1,BS1,BS2,BP4,BP6,BP7
3	122003757	G	T	CASR	missense_variant	Benign	Benign	BA1,BS1,BS2,BP6
3	122003832	G	C	CASR	missense_variant	Benign	Benign	BA1,BS1,BS2,BP6
3	142168331	C	T	ATR	synonymous_variant	Benign	Benign	BA1,BS1,BS2,BP4,BP6,BP7
3	142178144	C	T	ATR	missense_variant	Benign	Benign	PM1,BA1,BS1,BS2,BP4,BP6
3	142217537	A	G	ATR	synonymous_variant	Benign	Benign	BA1,BS1,BS2,BP4,BP6,BP7
3	142222284	A	G	ATR	synonymous_variant	Benign	Benign	BA1,BS1,BS2,BP4,BP6,BP7
3	142277536	A	G	ATR	synonymous_variant	Benign	Benign	BA1,BS1,BS2,BP4,BP6,BP7
3	142277575	A	T	ATR	synonymous_variant	Benign	Benign	BA1,BS1,BS2,BP4,BP6,BP7
3	142281612	A	G	ATR	missense_variant	Benign	Benign	BA1,BS1,BS2,BP6
3	145803138	T	C	PLOD2	intron_variant	Benign	Benign	BA1,BS1,BP6
3	145803142	T	A	PLOD2	intron_variant	Benign	Benign	BA1,BS1,BS2,BP4,BP6
3	159997061	T	A	IFT80	missense_variant;intragenic_variant	Benign	Benign	BA1,BS1,BP6
3	168810874	C	T	MECOM	synonymous_variant		Benign	BA1,BS1,BP4,BP7
3	172165727	C	T	GHSR	synonymous_variant	Benign	Benign	BA1,BS1,BS2,BP4,BP6,BP7
3	172166033	G	A	GHSR	synonymous_variant	Benign	Benign	BA1,BS1,BS2,BP4,BP6,BP7
3	178927410	A	G	PIK3CA	missense_variant	Benign	Benign	PM1,PP2,BA1,BS1,BS2,BP4,BP6
3	186330969	C	G	AHSG	synonymous_variant		Benign	BA1,BS1,BP4,BP7
3	186337713	T	C	AHSG	missense_variant;intron_variant	Benign	Benign	PM1,PP2,BA1,BS1,BP4,BP6
3	186338382	G	C	AHSG	missense_variant	Benign	Benign	PP2,BA1,BS1,BP4,BP6
3	186338425	A	C	AHSG	synonymous_variant	Benign	Benign	BA1,BS1,BP4,BP6,BP7
3	186570892	T	G	ADIPOQ	synonymous_variant;intragenic_variant		Benign	BA1,BS1,BS2,BP4,BP7
3	194842785	C	G	XXYLT1	intron_variant		Benign	BA1,BS1,BP4
3	194842877	A	G	XXYLT1	intron_variant		Benign	BA1,BS1
3	194842911	A	G	XXYLT1	intron_variant		Benign	BA1,BS1,BP4
4	1801487	G	A	FGFR3	synonymous_variant	Benign	Likely benign	PM2,BS2,BP4,BP6,BP7
4	1801511	C	T	FGFR3	synonymous_variant	Benign	Benign	BS1,BS2,BP4,BP6,BP7
4	1803704	T	C	FGFR3	synonymous_variant	Benign	Benign	BA1,BS1,BS2,BP4,BP6,BP7
4	1807894	G	A	FGFR3	synonymous_variant	Benign	Benign	BA1,BS1,BS2,BP4,BP6,BP7
4	5570221	G	A	EVC2	synonymous_variant	Benign	Benign	BA1,BS1,BS2,BP4,BP6,BP7
4	5577986	G	A	EVC2	synonymous_variant	Benign	Benign	BA1,BS1,BS2,BP4,BP6,BP7
4	5624670	T	C	EVC2	missense_variant	Benign	Benign	BA1,BS1,BS2,BP1,BP4,BP6
4	5624704	A	G	EVC2	synonymous_variant	Benign	Benign	BA1,BS1,BS2,BP4,BP6,BP7
4	5642274	T	C	EVC2	synonymous_variant	Benign	Benign	BA1,BS1,BS2,BP4,BP6,BP7
4	5690902	T	C	EVC2	missense_variant	Benign	Benign	BA1,BS1,BS2,BP1,BP4,BP6
4	5721021	A	C	EVC	missense_variant	Benign	Benign	BA1,BS1,BP1,BP4,BP6
4	5721049	A	G	EVC	synonymous_variant	Benign	Benign	BA1,BS1,BP4,BP6,BP7
4	5743509	C	T	EVC	synonymous_variant	Benign	Benign	BA1,BS1,BP4,BP6,BP7
4	5743512	T	C	EVC	missense_variant	Benign	Benign	BA1,BS1,BP1,BP6
4	5749904	T	C	EVC	synonymous_variant	Benign	Benign	BA1,BS1,BP4,BP6,BP7
4	5749961	G	C	EVC	synonymous_variant	Benign	Benign	BA1,BS1,BP4,BP6,BP7
4	5750003	A	G	EVC	synonymous_variant	Benign	Benign	BA1,BS1,BP4,BP6,BP7
4	5754579	C	T	EVC	missense_variant	Benign	Benign	BA1,BS1,BP1,BP6
4	5755542	C	A	EVC	missense_variant	Benign	Benign	BA1,BS1,BP1,BP4,BP6
4	13545792	G	T	NKX3-2	synonymous_variant	Benign	Benign	BA1,BS1,BP4,BP6,BP7
4	55593464	A	C	KIT	missense_variant	Benign	Benign	BA1,BS1,BS2,BP4,BP6
4	55593481	A	G	KIT	synonymous_variant	Benign	Benign	BS1,BS2,BP4,BP6,BP7
4	55602765	G	C	KIT	synonymous_variant	Benign	Benign	BA1,BS1,BS2,BP4,BP6,BP7
4	69417570	A	G	UGT2B17	synonymous_variant		Benign	BA1,BS1,BP4,BP7
4	69433714	C	T	UGT2B17	synonymous_variant		Benign	BA1,BS1,BP4,BP7
4	72618296	T	C	GC	missense_variant		Benign	PM1,BA1,BS1,BP4
4	72618323	G	T	GC	missense_variant	Benign	Benign	PM1,BA1,BS1,BP4,BP6
4	72618334	A	C	GC	missense_variant	Benign	Uncertain significance	PS4,PM1,BA1,BS1,BP4,BP6
4	76793228	A	G	PPEF2	synonymous_variant		Benign	BA1,BS1,BP4,BP7
4	76794345	T	G	PPEF2	missense_variant		Benign	PM1,BA1,BS1
4	76809386	A	G	PPEF2	synonymous_variant		Benign	BA1,BS1,BP4,BP7
4	76811175	G	T	PPEF2	missense_variant		Benign	PM1,BA1,BS1
4	88534065	G	A	DSPP	missense_variant	Benign	Benign	BA1,BS1,BS2,BP6
4	88534235	A	G	DSPP	synonymous_variant	Benign	Benign	BA1,BS1,BS2,BP4,BP6,BP7
4	88535785	C	T	DSPP	synonymous_variant	Benign	Benign	BA1,BS1,BS2,BP4,BP6,BP7
4	88535832	-	TAGCAGTGACAGCAGCAG	DSPP	disruptive_inframe_insertion	Pathogenic	Benign	PP5,BA1,BS1,BP3
4	88536014	AGCAGTGACAGCAGCAAC	-	DSPP	disruptive_inframe_deletion	Benign	Benign	BA1,BS1,BP3,BP6
4	88536317	AGC	-	DSPP	disruptive_inframe_deletion	Benign	Benign	BA1,BS1,BP3,BP6
4	88536362	G	A	DSPP	missense_variant	Benign	Benign	BA1,BS1,BS2,BP4,BP6
4	88536457	-	AGTAGTGAC	DSPP	disruptive_inframe_insertion	Benign	Benign	BA1,BS1,BP3,BP6
4	88536520	T	C	DSPP	synonymous_variant	Benign	Benign	BA1,BS1,BS2,BP4,BP6,BP7
4	88536550	T	C	DSPP	synonymous_variant	Benign	Benign	BA1,BS1,BS2,BP4,BP6,BP7
4	88536692	A	G	DSPP	missense_variant	Benign	Benign	BA1,BS1,BS2,BP4,BP6
4	88536818	A	G	DSPP	missense_variant	Benign	Benign	BA1,BS1,BS2,BP4,BP6
4	88536869	AGTGACAGCAGCAATAGC	-	DSPP	disruptive_inframe_deletion	Benign	Benign	BA1,BS1,BP3,BP6
4	88536882	ATAG	0	DSPP	disruptive_inframe_unknown		Uncertain significance	PM2
4	88536883	TAG	-	DSPP	disruptive_inframe_deletion	Benign	Benign	BA1,BS1,BP3,BP6
4	88536887	AGTGACAGCAGCAACAGCAGTGACAGCAGCGAT	-	DSPP	disruptive_inframe_deletion	Benign	Benign	BA1,BS1,BP3,BP6
4	88537232	A	G	DSPP	missense_variant	Benign	Benign	BA1,BS1,BS2,BP4,BP6
4	88537268	G	A	DSPP	missense_variant	Benign	Benign	BA1,BS1,BS2,BP4,BP6
4	88537384	T	C	DSPP	synonymous_variant	Benign	Benign	BA1,BS1,BS2,BP4,BP6,BP7
4	88537405	T	C	DSPP	synonymous_variant	Benign	Benign	BA1,BS1,BS2,BP4,BP6,BP7
4	88537420	C	T	DSPP	synonymous_variant	Benign	Benign	BA1,BS1,BS2,BP4,BP6,BP7
4	88583135	A	T	DMP1	missense_variant	Benign	Benign	BA1,BS1,BS2,BP1,BP6
4	88584148	C	T	DMP1	synonymous_variant	Benign	Benign	BA1,BS1,BS2,BP4,BP6,BP7
4	88584160	G	A	DMP1	synonymous_variant	Benign	Benign	BA1,BS1,BS2,BP4,BP6,BP7
4	88732531	T	C	IBSP	synonymous_variant		Benign	BA1,BS1,BP4,BP7
4	88732692	G	A	IBSP	missense_variant		Benign	BA1,BS1
4	88732746	A	G	IBSP	missense_variant		Benign	BA1,BS1
4	88732763	A	G	IBSP	missense_variant		Benign	BA1,BS1
4	88732911	C	T	IBSP	missense_variant		Benign	BA1,BS1
4	88732918	A	T	IBSP	missense_variant		Benign	BA1,BS1,BP4
4	88898941	C	T	SPP1	missense_variant;intron_variant		Benign	BA1,BS1,BS2
4	88902692	T	C	SPP1	synonymous_variant		Benign	BA1,BS1,BS2,BP4,BP7
4	88903853	C	T	SPP1	synonymous_variant		Benign	BA1,BS1,BS2,BP4,BP7
4	103514658	T	C	NFKB1	synonymous_variant	Benign	Benign	BA1,BS1,BS2,BP4,BP6,BP7
4	110883121	G	A	EGF	missense_variant	Benign	Benign	PM1,BA1,BS1,BS2,BP4,BP6
4	110897315	C	T	EGF	synonymous_variant	Benign	Benign	BA1,BS1,BS2,BP4,BP6,BP7
4	110901198	G	A	EGF	missense_variant	Benign	Benign	BA1,BS1,BS2,BP4,BP6
4	110902111	A	T	EGF	missense_variant	Benign	Benign	BA1,BS1,BS2,BP6
4	110914427	A	T	EGF	missense_variant;intron_variant	Benign	Benign	PM1,BA1,BS1,BS2,BP4,BP6
4	111542124	G	A	PITX2	intron_variant	Benign	Benign	BA1,BS1,BS2,BP6
4	111542154	G	A	PITX2	intron_variant	Benign	Benign	PP3,BA1,BS1,BS2,BP6
4	119659518	G	A	SEC24D	synonymous_variant	Benign	Likely benign	BS1,BP4,BP6,BP7
4	119736796	A	C	SEC24D	synonymous_variant	Benign	Benign	BA1,BS1,BP4,BP6,BP7
4	123748086	C	T	FGF2	synonymous_variant;5_prime_UTR_premature_start_codon_gain_variant;5_prime_UTR_variant		Benign	BA1,BS1,BP4,BP7
4	123814308	C	T	NUDT6	missense_variant;3_prime_UTR_variant		Benign	PM1,BA1,BS1
4	170345893	C	T	NEK1	synonymous_variant	Benign	Benign	BA1,BS1,BS2,BP4,BP6,BP7
4	170398454	T	C	NEK1	missense_variant	Benign	Benign	BA1,BS1,BS2,BP6
4	170428901	C	T	NEK1	missense_variant	Benign	Benign	BA1,BS1,BS2,BP4,BP6
4	170429402	T	C	NEK1	synonymous_variant	Benign	Benign	BA1,BS1,BS2,BP4,BP6,BP7
4	170477125	G	A	NEK1	missense_variant	Benign	Benign	BS1,BS2,BP6
4	170482883	A	G	NEK1	synonymous_variant;intron_variant	Benign	Benign	BA1,BS1,BS2,BP4,BP6,BP7
5	14741984	T	C	ANKH	synonymous_variant	Benign	Benign	BA1,BS1,BS2,BP4,BP6,BP7
5	14769103	G	A	ANKH	synonymous_variant	Benign	Benign	BA1,BS1,BS2,BP4,BP6,BP7
5	36985303	A	G	NIPBL	missense_variant	Benign	Benign	BA1,BS1,BP6
5	37036492	C	T	NIPBL	synonymous_variant	Benign	Benign	BA1,BS1,BP4,BP6,BP7
5	38486065	C	T	LIFR	missense_variant	Benign	Benign	PM1,BA1,BS1,BS2,BP6
5	38527308	G	A	LIFR	missense_variant	Benign	Benign	PM1,BS1,BS2,BP4,BP6
5	42700044	A	G	GHR	synonymous_variant	Benign	Benign	BA1,BS1,BS2,BP4,BP6,BP7
5	42719239	A	C	GHR	missense_variant;3_prime_UTR_variant	Benign	Benign	PM1,BA1,BS1,BS2,BP6
5	43294192	C	T	HMGCS1	synonymous_variant	Benign	Benign	BA1,BS1,BP4,BP6,BP7
5	43297144	A	G	HMGCS1	synonymous_variant		Benign	BA1,BS1,BP4,BP7
5	52096889	C	A	ITGA1	missense_variant;intron_variant		Benign	PM1,BA1,BS1
5	52157347	A	G	ITGA1	synonymous_variant	Benign	Likely benign	BS1,BP4,BP6,BP7
5	52157374	T	C	ITGA1	synonymous_variant		Benign	BA1,BS1,BP4,BP7
5	52193287	C	T	ITGA1	splice_region_variant;synonymous_variant		Benign	BA1,BS1,BP4,BP7
5	52201722	C	T	ITGA1	missense_variant		Benign	BA1,BS1
5	52214581	G	A	ITGA1	missense_variant		Benign	PM1,BA1,BS1
5	52229745	T	G	ITGA1	missense_variant		Benign	PM1,BA1,BS1
5	60200665	A	G	ERCC8	synonymous_variant;intron_variant	Benign	Benign	BA1,BS1,BP4,BP6,BP7
5	74652755	TCCATCCGTCTGTCCG	-	HMGCR	intron_variant		Benign	BA1,BS1
5	74652762	G	A	HMGCR	intron_variant		Benign	BA1,BS1
5	89914925	T	G	ADGRV1	missense_variant	Benign	Benign	BS1,BS2,BP6
5	89943433	A	G	ADGRV1	synonymous_variant	Benign	Benign	BA1,BS1,BS2,BP4,BP6,BP7
5	89943571	G	T	ADGRV1	missense_variant	Benign	Benign	PM1,BA1,BS1,BS2,BP6
5	89953849	C	T	ADGRV1	synonymous_variant	Benign	Benign	BA1,BS1,BS2,BP4,BP6,BP7
5	89971253	G	A	ADGRV1	synonymous_variant	Benign	Benign	BS1,BS2,BP4,BP6,BP7
5	89979589	G	A	ADGRV1	missense_variant	Benign	Benign	PM1,BA1,BS1,BS2,BP6
5	89979691	A	G	ADGRV1	missense_variant	Benign	Benign	PM1,BA1,BS1,BP6
5	89979698	C	T	ADGRV1	missense_variant	Benign	Benign	PM1,BA1,BS1,BS2,BP6
5	89979750	G	T	ADGRV1	missense_variant	Benign	Benign	PM1,BA1,BS1,BS2,BP6
5	89985882	A	G	ADGRV1	missense_variant	Benign	Benign	PM1,BA1,BS1,BS2,BP6
5	89988504	A	G	ADGRV1	missense_variant	Benign	Benign	PM1,BA1,BS1,BS2,BP6
5	89989779	G	A	ADGRV1	synonymous_variant	Benign	Benign	BA1,BS1,BS2,BP4,BP6,BP7
5	89990324	A	G	ADGRV1	missense_variant	Benign	Benign	PM1,BA1,BS1,BS2,BP6
5	90000210	C	T	ADGRV1	missense_variant	Benign	Benign	PM1,BA1,BS1,BS2,BP6
5	90001368	T	G	ADGRV1	synonymous_variant	Benign	Benign	BA1,BS1,BS2,BP4,BP6,BP7
5	90016871	G	A	ADGRV1	missense_variant	Benign	Benign	BA1,BS1,BS2,BP6
5	90020923	T	G	ADGRV1	synonymous_variant	Benign	Benign	BA1,BS1,BP4,BP6,BP7
5	90024735	G	A	ADGRV1	missense_variant	Benign	Benign	BA1,BS1,BS2,BP6
5	90052289	G	A	ADGRV1	missense_variant	Benign	Benign	BA1,BS1,BS2,BP6
5	90052372	C	T	ADGRV1	synonymous_variant	Benign	Benign	BA1,BS1,BS2,BP4,BP6,BP7
5	90079820	A	G	ADGRV1	synonymous_variant	Benign	Benign	BA1,BS1,BS2,BP4,BP6,BP7
5	90107108	A	G	ADGRV1	missense_variant	Benign	Benign	BA1,BS1,BS2,BP6
5	90119324	G	A	ADGRV1	missense_variant	Benign	Benign	BA1,BS1,BS2,BP4,BP6
5	90151589	G	A	ADGRV1	missense_variant	Benign	Benign	PM1,BA1,BS1,BS2,BP6
5	112162854	T	C	APC	synonymous_variant	Benign	Benign	BA1,BS1,BS2,BP4,BP6,BP7
5	112164561	G	A	APC	synonymous_variant	Benign	Benign	BA1,BS1,BP4,BP6,BP7
5	112175770	G	A	APC	synonymous_variant	Benign	Benign	BA1,BS1,BS2,BP4,BP6,BP7
5	112176325	G	A	APC	synonymous_variant	Benign	Benign	BA1,BS1,BS2,BP4,BP6,BP7
5	112176559	T	G	APC	synonymous_variant	Benign	Benign	BA1,BS1,BS2,BP4,BP6,BP7
5	112176756	T	A	APC	missense_variant	Benign	Benign	BA1,BS1,BS2,BP1,BP6
5	112177171	G	A	APC	synonymous_variant	Benign	Benign	BA1,BS1,BS2,BP4,BP6,BP7
5	122425832	G	T	PRDM6	synonymous_variant;intragenic_variant		Benign	BA1,BS1,BS2,BP4,BP7
5	122425971	-	CCTCCGCCT	PRDM6	conservative_inframe_insertion;intragenic_variant	Benign	Benign	BA1,BS1,BP3,BP6
5	122435627	G	A	PRDM6	missense_variant		Benign	PM1,PP2,BA1,BS1,BS2
5	125887715	T	G	ALDH7A1	missense_variant;splice_region_variant	Benign	Benign	PM1,BA1,BS1,BP6
5	131602166	T	C	PDLIM4	synonymous_variant		Benign	BA1,BS1,BP4,BP7
5	131607080	A	G	PDLIM4	synonymous_variant		Benign	BA1,BS1,BP4,BP7
5	131607588	G	T	PDLIM4	missense_variant;intron_variant		Benign	PM1,BA1,BS1
5	131607721	C	T	PDLIM4	missense_variant;synonymous_variant		Benign	PM1,BA1,BS1,BP4
5	142661490	A	G	NR3C1	synonymous_variant;intron_variant	Benign	Benign	BA1,BS1,BS2,BP4,BP6,BP7
5	149360877	T	C	SLC26A2	missense_variant	Benign	Benign	PM1,BA1,BS1,BP6
5	149361221	A	T	SLC26A2	missense_variant	Benign	Benign	PM1,BA1,BS1,BS2,BP6
5	151043103	G	C	SPARC	synonymous_variant;3_prime_UTR_variant	Benign	Benign	BA1,BS1,BS2,BP4,BP6,BP7
5	151054227	T	C	SPARC	synonymous_variant	Benign	Benign	BA1,BS1,BS2,BP4,BP6,BP7
5	169127097	C	A	DOCK2	synonymous_variant	Benign	Benign	BA1,BS1,BP4,BP6,BP7
5	169129422	A	G	DOCK2	synonymous_variant	Benign	Benign	BA1,BS1,BP4,BP6,BP7
5	169174484	A	G	DOCK2	synonymous_variant	Benign	Benign	BA1,BS1,BP4,BP6,BP7
5	169267784	G	A	DOCK2	synonymous_variant	Benign	Benign	BA1,BS1,BP4,BP6,BP7
5	169310213	A	C	DOCK2	missense_variant;intron_variant		Benign	BA1,BS1,BP4
5	169310606	A	T	DOCK2	synonymous_variant;intron_variant		Likely benign	BS1,BP4,BP7
5	169361660	C	G	DOCK2	intron_variant		Benign	BA1,BS1,BP4
5	169361685	T	G	DOCK2	intron_variant		Benign	BA1,BS1,BP4
5	169435713	A	C	DOCK2	synonymous_variant	Benign	Benign	BA1,BS1,BP4,BP6,BP7
5	169454941	C	G	DOCK2	synonymous_variant	Benign	Benign	BA1,BS1,BP4,BP6,BP7
5	169461547	C	T	DOCK2	synonymous_variant	Benign	Benign	BA1,BS1,BP4,BP6,BP7
5	169469088	G	C	DOCK2	synonymous_variant	Benign	Benign	BA1,BS1,BP4,BP6,BP7
5	169504743	T	C	DOCK2	synonymous_variant	Benign	Benign	BA1,BS1,BP4,BP6,BP7
5	171849471	G	A	SH3PXD2B	synonymous_variant	Benign	Benign	BA1,BS1,BS2,BP4,BP6,BP7
5	176815124	T	C	SLC34A1	synonymous_variant	Benign	Benign	BA1,BS1,BS2,BP4,BP6,BP7
5	177031348	T	C	B4GALT7	synonymous_variant	Benign	Benign	BA1,BS1,BP4,BP6,BP7
5	177035964	T	C	B4GALT7	synonymous_variant	Benign	Benign	BA1,BS1,BP4,BP6,BP7
5	177419967	C	T	PROP1	missense_variant	Benign	Benign	BA1,BS1,BP4,BP6
5	177422876	T	C	PROP1	missense_variant	Benign	Benign	BA1,BS1,BP4,BP6
5	177422908	A	G	PROP1	synonymous_variant	Benign	Benign	BA1,BS1,BP4,BP6,BP7
6	24653273	G	C	TDP2	missense_variant		Benign	PM1,BA1,BS1,BS2,BP1
6	24653376	G	A	TDP2	synonymous_variant		Benign	BA1,BS1,BS2,BP4,BP7
6	32009634	C	T	TNXB	missense_variant;downstream_gene_variant		Uncertain significance	PM1,PP3,BS1
6	32009651	C	T	TNXB	missense_variant;downstream_gene_variant	Uncertain Significance	Benign	PM1,BA1,BS1
6	32009661	C	T	TNXB	missense_variant;downstream_gene_variant	Uncertain Significance	Benign	PM1,PP3,BA1,BS1
6	32010272	T	A	TNXB	missense_variant;downstream_gene_variant	Benign	Benign	PM1,BA1,BS1,BP6
6	32010523	A	G	TNXB	missense_variant		Uncertain significance	PM1,BS1
6	32011235	C	T	TNXB	missense_variant	Benign	Benign	PM1,BA1,BS1,BP4,BP6
6	32011248	C	T	TNXB	synonymous_variant		Benign	BA1,BS1,BP4,BP7
6	32011644	A	G	TNXB	synonymous_variant	Benign	Benign	BA1,BS1,BP4,BP6,BP7
6	33136310	G	T	COL11A2	missense_variant	Benign	Benign	PP3,BA1,BS1,BP6
6	33138677	G	A	COL11A2	synonymous_variant	Benign	Benign	BA1,BS1,BP4,BP6,BP7
6	33139328	C	T	COL11A2	synonymous_variant	Benign	Benign	BA1,BS1,BP4,BP6,BP7
6	33141161	A	G	COL11A2	synonymous_variant	Benign	Benign	BA1,BS1,BP4,BP6,BP7
6	33144243	T	A	COL11A2	synonymous_variant	Benign	Benign	BA1,BS1,BP4,BP6,BP7
6	33153528	C	T	COL11A2	missense_variant;downstream_gene_variant;intron_variant	Benign	Benign	BA1,BS1,BP6
6	43008298	C	T	CUL7	synonymous_variant	Benign	Benign	BA1,BS1,BS2,BP4,BP6,BP7
6	43014298	T	C	CUL7	synonymous_variant	Benign	Benign	BA1,BS1,BS2,BP4,BP6,BP7
6	43014299	T	C	CUL7	missense_variant	Benign	Benign	BA1,BS1,BS2,BP4,BP6
6	43020188	G	A	CUL7	synonymous_variant	Benign	Benign	BA1,BS1,BS2,BP4,BP6,BP7
6	45390487	GGCGGCGGCGGCGGCTGC	-	RUNX2	disruptive_inframe_deletion	Benign	Benign	BA1,BS1,BP3,BP6
6	52101758	C	T	IL17F	missense_variant	Benign	Benign	BS1,BS2,BP6
6	52101844	T	C	IL17F	missense_variant	Benign	Benign	BA1,BS1,BS2,BP6
6	52878637	T	C	CILK1	synonymous_variant	Benign	Benign	BA1,BS1,BP4,BP6,BP7
6	52878654	C	T	CILK1	missense_variant	Benign	Benign	PP2,BA1,BS1,BP6
6	70961833	T	C	COL9A1	missense_variant	Benign	Benign	BA1,BS1,BS2,BP1,BP6
6	70963124	A	C	COL9A1	synonymous_variant	Benign	Benign	BA1,BS1,BS2,BP4,BP6,BP7
6	70984436	A	G	COL9A1	missense_variant	Benign	Benign	BA1,BS1,BS2,BP1,BP6
6	75797302	C	T	COL12A1	missense_variant	Benign	Benign	PP3,BA1,BS1,BS2,BP6
6	75834971	T	A	COL12A1	missense_variant	Benign	Benign	PM1,BS1,BS2,BP6
6	75841722	A	T	COL12A1	synonymous_variant	Benign	Benign	BA1,BS1,BS2,BP4,BP6,BP7
6	75848181	A	G	COL12A1	missense_variant	Benign	Benign	PM1,BA1,BS1,BS2,BP4,BP6
6	82461727	-	CCGCCGAAGTCGCCG	TENT5A	disruptive_inframe_insertion	Benign	Benign	BA1,BS1,BP3,BP6
6	82461728	CCGCCGAAGTCGCCG	-	TENT5A	disruptive_inframe_deletion	Benign	Benign	BA1,BS1,BP3,BP6
6	116441470	C	G	COL10A1	synonymous_variant;intron_variant	Benign	Benign	BA1,BS1,BS2,BP4,BP6,BP7
6	116441646	C	G	COL10A1	missense_variant;intron_variant	Benign	Benign	PM1,PP3,BA1,BS1,BS2,BP6
6	116446576	A	G	COL10A1	missense_variant;intron_variant	Benign	Benign	BA1,BS1,BS2,BP6
6	127476516	G	A	RSPO3	synonymous_variant		Benign	BA1,BS1,BP4,BP7
6	132172368	A	C	ENPP1	missense_variant	Likely Pathogenic	Benign	PM1,PP5,BA1,BS1
6	132206079	C	T	ENPP1	missense_variant	Uncertain Significance	Uncertain significance	PM1,BS1
6	132211534	A	G	ENPP1	synonymous_variant	Benign	Benign	BA1,BS1,BP4,BP6,BP7
6	152129077	T	C	ESR1	synonymous_variant	Benign	Benign	BA1,BS1,BS2,BP4,BP6,BP7
6	152129308	G	C	ESR1	synonymous_variant;upstream_gene_variant	Benign	Benign	BA1,BS1,BS2,BP4,BP6,BP7
6	152201875	T	C	ESR1	synonymous_variant		Benign	BA1,BS1,BS2,BP4,BP7
6	152265522	G	C	ESR1	synonymous_variant		Benign	BA1,BS1,BS2,BP4,BP7
6	160196343	A	G	ACAT2	missense_variant;splice_region_variant		Benign	PM1,PP3,BA1,BS1
6	160198359	C	T	ACAT2	synonymous_variant		Benign	BA1,BS1,BP4,BP7
6	160198395	G	A	ACAT2	synonymous_variant		Benign	BA1,BS1,BP4,BP7
7	286402	A	G	FAM20C	synonymous_variant	Benign	Benign	BA1,BS1,BS2,BP4,BP6,BP7
7	286468	-	GACAGGTGAGCCCTTCCTTCCTCCCTCCATCCGC	FAM20C	intron_variant	Benign	Likely pathogenic	PVS1,PM2,BP6
7	299850	G	T	FAM20C	synonymous_variant	Benign	Benign	BA1,BS1,BS2,BP4,BP6,BP7
7	299863	C	T	FAM20C	missense_variant	Benign	Benign	PM1,BS1,BS2,BP4,BP6
7	299881	A	G	FAM20C	missense_variant	Benign	Benign	PM1,BA1,BS1,BS2,BP4,BP6
7	299940	G	A	FAM20C	synonymous_variant	Benign	Benign	BA1,BS1,BS2,BP4,BP6,BP7
7	1131394	G	A	GPER1	synonymous_variant;intron_variant		Benign	BA1,BS1,BP4,BP7
7	1131411	C	T	GPER1	missense_variant;intron_variant	Benign	Benign	BA1,BS1,BP4,BP6
7	1132075	T	C	GPER1	synonymous_variant;intron_variant		Benign	BA1,BS1,BP4,BP7
7	1132153	G	A	GPER1	synonymous_variant;intron_variant		Benign	BA1,BS1,BP4,BP7
7	1132456	C	T	GPER1	synonymous_variant;intron_variant		Benign	BA1,BS1,BP4,BP7
7	6505901	T	C	KDELR2	synonymous_variant;intron_variant	Benign	Benign	BA1,BS1,BP4,BP6,BP7
7	11509561	G	C	THSD7A	missense_variant		Benign	BA1,BS1
7	11521428	A	G	THSD7A	synonymous_variant		Benign	BA1,BS1,BP4,BP7
7	11521542	T	C	THSD7A	synonymous_variant		Benign	BA1,BS1,BP4,BP7
7	11581121	T	C	THSD7A	missense_variant		Benign	BA1,BS1
7	11581134	T	C	THSD7A	synonymous_variant		Benign	BA1,BS1,BP4,BP7
7	11676377	G	A	THSD7A	synonymous_variant		Benign	BA1,BS1,BP4,BP7
7	11871406	G	C	THSD7A	missense_variant		Uncertain significance	BS1
7	31008686	G	A	GHRHR	missense_variant	Benign	Benign	PM1,BA1,BS1,BS2,BP4,BP6
7	31009576	G	T	GHRHR	missense_variant	Benign	Benign	PM1,BA1,BS1,BS2,BP6
7	37947103	C	T	SFRP4	missense_variant	Benign	Benign	BA1,BS1,BP1,BP4,BP6
7	37947164	G	T	SFRP4	missense_variant	Benign	Benign	BA1,BS1,BP1,BP6
7	37951726	G	A	SFRP4	synonymous_variant	Benign	Benign	BA1,BS1,BP4,BP6,BP7
7	37953840	C	T	SFRP4	synonymous_variant	Benign	Benign	BA1,BS1,BP4,BP6,BP7
7	42005678	G	A	GLI3	missense_variant	Benign	Benign	BA1,BS1,BS2,BP1,BP6
7	42079765	G	A	GLI3	synonymous_variant	Benign	Benign	BA1,BS1,BS2,BP4,BP6,BP7
7	42088222	T	C	GLI3	missense_variant	Benign	Benign	BA1,BS1,BS2,BP1,BP6
7	42088232	G	A	GLI3	synonymous_variant	Benign	Benign	BA1,BS1,BS2,BP4,BP6,BP7
7	42212180	C	T	GLI3	intron_variant		Benign	BA1,BS1,BS2,BP4
7	42212189	T	C	GLI3	intron_variant		Benign	BA1,BS1,BS2
7	42212210	C	T	GLI3	intron_variant		Benign	BA1,BS1,BS2,BP4
7	93055753	A	G	CALCR	missense_variant	Benign	Benign	BA1,BS1,BP4,BP6
7	93540153	G	A	GNGT1	missense_variant		Uncertain significance	PM1,BS1
7	94030899	T	C	COL1A2	synonymous_variant	Benign	Benign	BA1,BS1,BS2,BP4,BP6,BP7
7	94041937	A	C	COL1A2	synonymous_variant	Benign	Benign	BA1,BS1,BS2,BP4,BP6,BP7
7	94043239	C	G	COL1A2	missense_variant	Benign	Benign	BA1,BS1,BS2,BP1,BP6
7	94056349	C	T	COL1A2	synonymous_variant	Benign	Benign	BA1,BS1,BS2,BP4,BP6,BP7
7	94937446	T	C	PON1	missense_variant	Benign	Benign	BA1,BS1,BS2,BP4,BP6
7	94946084	A	T	PON1	missense_variant	Benign	Benign	BA1,BS1,BS2,BP4,BP6
7	95034775	G	C	PON2	missense_variant	Benign	Benign	BA1,BS1,BP6
7	95041016	G	C	PON2	missense_variant	Benign	Benign	BA1,BS1,BP6
7	100771717	G	A	SERPINE1	missense_variant;intron_variant	Uncertain Significance	Benign	BA1,BS1,BS2,BP1
7	120969412	G	C	WNT16	synonymous_variant;intron_variant		Likely benign	BS1,BP4,BP7
7	120969769	G	A	WNT16	missense_variant		Benign	BA1,BS1,BP4
7	120979089	C	T	WNT16	missense_variant		Benign	BA1,BS1
7	140051091	G	A	SLC37A3	synonymous_variant;intron_variant		Benign	BA1,BS1,BP4,BP7
7	140080087	C	G	SLC37A3	missense_variant		Benign	PM1,BA1,BS1,BP4
7	140426257	A	G	BRAF	synonymous_variant;3_prime_UTR_variant;intron_variant		Benign	BA1,BS1
7	140449150	T	C	BRAF	synonymous_variant	Benign	Benign	BA1,BS1,BS2,BP4,BP6,BP7
7	142569596	A	G	TRPV6	missense_variant;downstream_gene_variant		Benign	BA1,BS1,BP4
7	142570142	T	C	TRPV6	synonymous_variant		Benign	BA1,BS1,BP4,BP7
7	142572304	G	A	TRPV6	synonymous_variant		Benign	BA1,BS1,BP4,BP7
7	142572908	T	C	TRPV6	missense_variant		Benign	PM1,BA1,BS1,BP4
7	142573263	C	T	TRPV6	synonymous_variant		Benign	BA1,BS1,BP4,BP7
7	142574913	A	G	TRPV6	missense_variant		Benign	PM1,BA1,BS1,BP4
7	150695726	T	C	NOS3	synonymous_variant	Benign	Benign	BA1,BS1,BS2,BP4,BP6,BP7
7	150696111	T	G	NOS3	missense_variant	Benign	Likely benign	PM1,BP4,BP6
8	11660362	T	C	FDFT1	missense_variant;synonymous_variant;5_prime_UTR_variant;upstream_gene_variant;intron_variant		Benign	BA1,BS1,BP1
8	11666219	TCCCAC	-	FDFT1	conservative_inframe_deletion;upstream_gene_variant;intron_variant		Benign	BA1,BS1,BP3
8	11666224	-	TCCCACTCCCACTCCCAC	FDFT1	conservative_inframe_insertion;upstream_gene_variant;intron_variant		Uncertain significance	PM2,BP3
8	11666337	A	G	FDFT1	missense_variant;5_prime_UTR_variant;upstream_gene_variant;intron_variant	Benign	Benign	PM1,BA1,BS1,BP1,BP6
8	11667179	C	T	FDFT1	synonymous_variant;5_prime_UTR_premature_start_codon_gain_variant;5_prime_UTR_variant;intron_variant		Benign	BA1,BS1,BP4,BP7
8	11683622	T	C	FDFT1	synonymous_variant		Likely benign	BS1,BP4,BP7
8	11683653	T	C	FDFT1	synonymous_variant	Benign	Benign	BA1,BS1,BP4,BP6,BP7
8	11689119	G	C	FDFT1	synonymous_variant	Benign	Benign	BA1,BS1,BP4,BP6,BP7
8	22054197	T	C	BMP1	synonymous_variant	Benign	Benign	BA1,BS1,BS2,BP4,BP6,BP7
8	25280800	C	G	GNRH1	missense_variant	Benign	Benign	BA1,BS1,BS2,BP1,BP6
8	30921935	G	A	WRN	missense_variant	Benign	Benign	PM1,BA1,BS1,BS2,BP1,BP4,BP6
8	30924557	C	T	WRN	synonymous_variant	Benign	Benign	BA1,BS1,BS2,BP4,BP6,BP7
8	30938704	G	A	WRN	missense_variant	Benign	Benign	BA1,BS1,BS2,BP1,BP6
8	30973957	G	T	WRN	synonymous_variant	Benign	Benign	BA1,BS1,BS2,BP4,BP6,BP7
8	30999280	G	T	WRN	missense_variant	Benign	Benign	BA1,BS1,BS2,BP1,BP4,BP6
8	31024638	C	T	WRN	synonymous_variant	Benign	Benign	BA1,BS1,BS2,BP4,BP6,BP7
8	31024654	T	C	WRN	missense_variant	Benign	Benign	BA1,BS1,BS2,BP1,BP6
8	38285460	G	A	FGFR1	synonymous_variant	Benign	Benign	BS1,BS2,BP4,BP6,BP7
8	41166638	GCT	-	SFRP1	disruptive_inframe_deletion		Benign	PM4,BA1,BS1
8	61134897	AG	-	CA8	frameshift_variant;intron_variant	Benign	Benign	PVS1,BA1,BS1,BP6
8	61178567	G	A	CA8	synonymous_variant	Benign	Benign	BA1,BS1,BS2,BP4,BP6,BP7
8	61178574	T	C	CA8	synonymous_variant	Benign	Benign	BA1,BS1,BS2,BP4,BP6,BP7
8	90958422	T	C	NBN	synonymous_variant	Benign	Benign	BA1,BS1,BP4,BP6,BP7
8	90967711	A	G	NBN	synonymous_variant	Benign	Benign	BA1,BS1,BP4,BP6,BP7
8	90990479	C	G	NBN	missense_variant	Benign	Benign	PM1,BA1,BS1,BP1,BP6
8	100133706	T	G	VPS13B	stop_gained;intron_variant	Benign	Benign	PVS1,PP3,BA1,BS1,BP6
8	104432545	A	G	DCAF13	missense_variant		Benign	BA1,BS1,BP4
8	104432631	T	C	DCAF13	synonymous_variant		Benign	BA1,BS1,BP4,BP7
8	118819578	C	T	EXT1	synonymous_variant	Benign	Benign	BA1,BS1,BS2,BP4,BP6,BP7
8	118832020	G	A	EXT1	synonymous_variant	Benign	Benign	BA1,BS1,BS2,BP4,BP6,BP7
8	118847782	G	A	EXT1	synonymous_variant	Benign	Benign	BA1,BS1,BS2,BP4,BP6,BP7
8	119938782	T	C	TNFRSF11B	synonymous_variant	Benign	Benign	BA1,BS1,BS2,BP4,BP6,BP7
8	119964052	G	C	TNFRSF11B	missense_variant;upstream_gene_variant	Benign	Benign	BA1,BS1,BS2,BP6
9	14720361	T	C	CER1	synonymous_variant		Benign	BA1,BS1,BP4,BP7
9	14722477	G	C	CER1	missense_variant		Benign	BA1,BS1
9	35792423	T	C	NPR2	synonymous_variant	Benign	Benign	BA1,BS1,BS2,BP4,BP6,BP7
9	35802583	C	T	NPR2	synonymous_variant	Benign	Benign	BA1,BS1,BS2,BP4,BP6,BP7
9	94486321	C	T	ROR2	missense_variant	Benign	Benign	BA1,BS1,BS2,BP6
9	94486688	G	A	ROR2	synonymous_variant	Benign	Benign	BA1,BS1,BS2,BP4,BP6,BP7
9	94495608	T	C	ROR2	missense_variant	Benign	Benign	PM1,BA1,BS1,BS2,BP6
9	94499797	A	G	ROR2	synonymous_variant	Benign	Benign	BA1,BS1,BS2,BP4,BP6,BP7
9	98209594	G	A	PTCH1	missense_variant	Benign	Benign	BA1,BS1,BP1,BP6
9	98238358	G	A	PTCH1	synonymous_variant	Benign	Benign	BA1,BS1,BP4,BP6,BP7
9	98238379	A	G	PTCH1	synonymous_variant	Benign	Benign	BA1,BS1,BP4,BP6,BP7
9	98244242	T	C	PTCH1	synonymous_variant	Benign	Likely benign	BS1,BP4,BP6,BP7
9	120475302	A	G	TLR4	missense_variant	Benign	Uncertain significance	BP6
9	120475602	C	T	TLR4	missense_variant	Benign	Benign	BA1,BS1,BP4,BP6
9	136337168	G	A	SLC2A6	missense_variant		Benign	BA1,BS1,BP4
9	136339181	C	T	SLC2A6	synonymous_variant		Likely benign	BS1,BP4,BP7
9	136340200	T	G	SLC2A6	synonymous_variant		Benign	BA1,BS1,BP4,BP7
9	137619195	C	T	COL5A1	synonymous_variant	Benign	Benign	BA1,BS1,BS2,BP4,BP6,BP7
9	137642654	G	A	COL5A1	missense_variant	Benign	Benign	BS1,BS2,BP1,BP6
9	137707834	G	A	COL5A1	splice_region_variant;synonymous_variant	Benign	Benign	PP3,BA1,BS1,BS2,BP6
9	137711997	G	C	COL5A1	synonymous_variant;intragenic_variant	Benign	Likely benign	BS1,BP4,BP6,BP7
9	137711997	G	A	COL5A1	synonymous_variant;intragenic_variant	Benign	Benign	BA1,BS1,BP4,BP6,BP7
9	140127051	G	A	SLC34A3	missense_variant	Benign	Benign	BA1,BS1,BS2,BP4,BP6
9	140128085	T	C	SLC34A3	splice_region_variant;synonymous_variant	Benign	Benign	PP3,BA1,BS1,BS2,BP6
9	140130606	A	T	SLC34A3	missense_variant	Benign	Benign	BA1,BS1,BS2,BP6
10	1065458	C	T	IDI2	stop_retained_variant;3_prime_UTR_variant		Likely benign	BS1,BP4,BP7
10	1065710	C	T	IDI2	stop_gained;3_prime_UTR_variant		Benign	PP3,BA1,BS1
10	1066710	C	T	IDI2	synonymous_variant;downstream_gene_variant		Benign	BA1,BS1,BP4,BP7
10	1068639	C	T	IDI2	synonymous_variant;intragenic_variant		Benign	BA1,BS1,BP4,BP7
10	27009268	A	G	PDSS1	missense_variant	Uncertain Significance	Uncertain significance
10	33209266	G	T	ITGB1	synonymous_variant		Benign	BA1,BS1,BP4,BP7
10	33211227	T	G	ITGB1	synonymous_variant		Benign	BA1,BS1,BP4,BP7
10	33214802	A	G	ITGB1	synonymous_variant		Benign	BA1,BS1,BP4,BP7
10	50667105	T	C	ERCC6	missense_variant	Benign	Benign	BA1,BS1,BS2,BP1,BP4,BP6
10	50678317	C	G	ERCC6	missense_variant	Benign	Benign	BA1,BS1,BS2,BP1,BP4,BP6
10	50678369	T	C	ERCC6	missense_variant	Benign	Benign	BA1,BS1,BS2,BP1,BP4,BP6
10	50678717	T	C	ERCC6	missense_variant	Benign	Benign	BA1,BS1,BS2,BP1,BP4,BP6
10	50681033	G	A	ERCC6	synonymous_variant	Benign	Benign	BA1,BS1,BS2,BP4,BP6,BP7
10	50723684	G	A	ERCC6	synonymous_variant;intron_variant	Benign	Benign	BA1,BS1,BP4,BP6,BP7
10	50724016	C	T	ERCC6	missense_variant;intron_variant	Benign	Benign	PP2,BA1,BS1,BP1,BP4,BP6
10	50732280	C	T	ERCC6	missense_variant;5_prime_UTR_variant	Benign	Benign	BA1,BS1,BP1,BP4,BP6
10	50740600	C	T	ERCC6	synonymous_variant	Benign	Benign	BA1,BS1,BP4,BP6,BP7
10	50740876	G	C	ERCC6	synonymous_variant	Benign	Benign	BA1,BS1,BP4,BP6,BP7
10	54074757	A	G	DKK1	synonymous_variant		Benign	BA1,BS1,BP4,BP7
10	73767859	G	A	CHST3	missense_variant	Benign	Benign	PM1,BA1,BS1,BS2,BP4,BP6
10	90524237	T	C	LIPN	synonymous_variant	Benign	Benign	BA1,BS1,BS2,BP4,BP6,BP7
10	90530660	C	A	LIPN	missense_variant	Benign	Benign	PM1,BA1,BS1,BS2,BP1,BP4,BP6
10	90537942	C	T	LIPN	synonymous_variant	Benign	Benign	BA1,BS1,BS2,BP4,BP6,BP7
10	97447373	A	T	TCTN3	synonymous_variant;intron_variant	Benign	Benign	BA1,BS1,BS2,BP4,BP6,BP7
10	97453464	T	G	TCTN3	missense_variant	Benign	Benign	BA1,BS1,BS2,BP1,BP4,BP6
10	101964312	G	A	CHUK	synonymous_variant	Benign	Benign	BS1,BS2,BP4,BP6,BP7
10	101977883	C	T	CHUK	missense_variant	Benign	Benign	PM1,BA1,BS1,BS2,BP1,BP6
10	104596924	C	A	CYP17A1	synonymous_variant	Benign	Benign	BA1,BS1,BS2,BP4,BP6,BP7
10	104596981	G	A	CYP17A1	synonymous_variant	Benign	Benign	BA1,BS1,BS2,BP4,BP6,BP7
10	106152111	T	A	CFAP58	missense_variant		Benign	BA1,BS1,BP1
10	112361870	A	G	SMC3	synonymous_variant	Benign	Benign	BA1,BS1,BS2,BP4,BP6,BP7
10	123239112	G	A	FGFR2	synonymous_variant;3_prime_UTR_variant	Benign	Benign	BA1,BS1,BS2,BP4,BP6,BP7
10	123298158	T	C	FGFR2	synonymous_variant	Benign	Benign	BA1,BS1,BS2,BP4,BP6,BP7
11	299411	C	G	IFITM5	missense_variant	Benign	Benign	BA1,BS1,BS2,BP6
11	2906165	A	G	CDKN1C	synonymous_variant;intron_variant	Benign	Benign	BA1,BS1,BP4,BP6,BP7
11	2906197	CCGCGACCGGAG	-	CDKN1C	disruptive_inframe_deletion;intron_variant	Benign	Benign	BA1,BS1,BP3,BP6
11	13514053	G	T	PTH	synonymous_variant	Benign	Benign	BA1,BS1,BS2,BP4,BP6,BP7
11	14991539	T	C	CALCA	missense_variant		Benign	BA1,BS1
11	16133413	A	G	SOX6	synonymous_variant	Benign	Benign	BA1,BS1,BP4,BP6,BP7
11	18290859	C	T	SAA1	missense_variant	Benign	Benign	BA1,BS1,BP4,BP6
11	18290866	T	C	SAA1	synonymous_variant	Likely Benign	Benign	BA1,BS1,BP4,BP6,BP7
11	18290874	T	C	SAA1	missense_variant	Benign	Benign	BA1,BS1,BP4,BP6
11	18290880	C	G	SAA1	missense_variant;splice_region_variant		Benign	PP3,BA1,BS1
11	18291312	C	T	SAA1	synonymous_variant		Likely benign	BS1,BP4,BP7
11	18291321	T	C	SAA1	synonymous_variant		Benign	BA1,BS1,BP4,BP7
11	22242729	T	C	ANO5	synonymous_variant	Benign	Benign	BA1,BS1,BS2,BP4,BP6,BP7
11	22271870	A	T	ANO5	missense_variant	Benign	Benign	BA1,BS1,BP6
11	27679662	T	C	BDNF	synonymous_variant;intragenic_variant	Benign	Benign	BA1,BS1,BS2,BP4,BP6,BP7
11	27679916	C	T	BDNF	missense_variant;intragenic_variant	Benign	Benign	BA1,BS1,BS2,BP1,BP6
11	35201842	C	T	CD44	synonymous_variant;intron_variant		Benign	BA1,BS1,BP4,BP7
11	35222681	C	T	CD44	synonymous_variant;intron_variant		Benign	BA1,BS1,BP4,BP7
11	35226155	A	G	CD44	missense_variant;intron_variant		Benign	BA1,BS1,BP4
11	35229673	T	C	CD44	missense_variant;intron_variant		Benign	BA1,BS1
11	46339011	G	A	CREB3L1	missense_variant	Benign	Benign	BA1,BS1,BP1,BP4,BP6
11	46886077	A	T	LRP4	missense_variant;intragenic_variant	Benign	Benign	BS1,BS2,BP6
11	46890165	C	T	LRP4	missense_variant;intragenic_variant	Benign	Benign	PM1,BA1,BS1,BS2,BP6
11	46890197	G	A	LRP4	synonymous_variant;intragenic_variant	Benign	Benign	BA1,BS1,BS2,BP4,BP6,BP7
11	46893108	T	C	LRP4	missense_variant;intragenic_variant	Benign	Benign	BA1,BS1,BS2,BP6
11	46897446	G	A	LRP4	missense_variant	Benign	Benign	BA1,BS1,BS2,BP6
11	46898771	T	C	LRP4	missense_variant	Benign	Benign	BA1,BS1,BS2,BP6
11	46914583	T	C	LRP4	synonymous_variant	Benign	Benign	BA1,BS1,BS2,BP4,BP6,BP7
11	46914598	A	G	LRP4	synonymous_variant	Benign	Benign	BA1,BS1,BS2,BP4,BP6,BP7
11	46916179	T	G	LRP4	missense_variant	Benign	Benign	BS1,BS2,BP6
11	47431703	A	G	SLC39A13	missense_variant	Benign	Benign	BA1,BS1,BS2,BP4,BP6
11	47431728	A	G	SLC39A13	missense_variant	Benign	Benign	BA1,BS1,BS2,BP6
11	47434986	G	A	SLC39A13	synonymous_variant	Benign	Benign	BA1,BS1,BS2,BP4,BP6,BP7
11	65319751	G	A	LTBP3	missense_variant	Benign	Benign	PM1,BA1,BS1,BS2,BP1,BP6
11	67352689	A	G	GSTP1	missense_variant	Benign	Benign	PM1,BA1,BS1,BP4,BP6
11	67353579	C	T	GSTP1	missense_variant	Benign	Benign	PM1,BA1,BS1,BP4,BP6
11	67353970	T	C	GSTP1	synonymous_variant	Benign	Benign	BA1,BS1,BP4,BP6,BP7
11	68080214	-	GCT	LRP5	conservative_inframe_insertion;5_prime_UTR_variant	Benign	Benign	BA1,BS1,BP3,BP6
11	68171013	T	C	LRP5	synonymous_variant;5_prime_UTR_variant	Benign	Benign	BA1,BS1,BS2,BP4,BP6,BP7
11	68174122	G	A	LRP5	synonymous_variant	Benign	Benign	BA1,BS1,BS2,BP4,BP6,BP7
11	68174189	G	A	LRP5	missense_variant	Benign	Benign	PP3,BS1,BS2,BP1,BP6
11	68177510	C	T	LRP5	synonymous_variant	Benign	Benign	BA1,BS1,BS2,BP4,BP6,BP7
11	68192690	G	A	LRP5	synonymous_variant	Benign	Benign	BA1,BS1,BS2,BP4,BP6,BP7
11	68201295	C	T	LRP5	missense_variant	Benign	Benign	PM1,BA1,BS1,BS2,BP1,BP6
11	68216478	C	T	LRP5	synonymous_variant	Benign	Benign	BS1,BS2,BP4,BP6,BP7
11	68512543	A	G	TESMIN	missense_variant		Benign	BA1,BS1
11	68549340	A	G	CPT1A	synonymous_variant	Benign	Benign	BA1,BS1,BP4,BP6,BP7
11	68560787	C	T	CPT1A	synonymous_variant	Benign	Benign	BA1,BS1,BP4,BP6,BP7
11	68562328	C	T	CPT1A	missense_variant	Benign	Benign	PM1,BA1,BS1,BP4,BP6
11	71146577	G	A	DHCR7	synonymous_variant	Benign	Benign	BA1,BS1,BP4,BP6,BP7
11	71146691	A	G	DHCR7	synonymous_variant	Benign	Benign	BA1,BS1,BP4,BP6,BP7
11	71146952	G	A	DHCR7	intron_variant	Benign	Benign	BA1,BS1,BP4,BP6
11	71152461	A	G	DHCR7	synonymous_variant	Benign	Benign	BA1,BS1,BP4,BP6,BP7
11	71155153	A	G	DHCR7	synonymous_variant	Benign	Benign	BA1,BS1,BP4,BP6,BP7
11	71155171	C	T	DHCR7	synonymous_variant	Benign	Benign	BA1,BS1,BP4,BP6,BP7
11	75277628	A	G	SERPINH1	synonymous_variant	Benign	Benign	BA1,BS1,BS2,BP4,BP6,BP7
11	75277757	C	G	SERPINH1	synonymous_variant	Benign	Benign	BA1,BS1,BS2,BP4,BP6,BP7
11	75277992	C	T	SERPINH1	synonymous_variant	Benign	Benign	BA1,BS1,BS2,BP4,BP6,BP7
11	75279846	C	T	SERPINH1	synonymous_variant	Benign	Benign	BA1,BS1,BS2,BP4,BP6,BP7
11	75282882	G	A	SERPINH1	synonymous_variant	Benign	Benign	BA1,BS1,BS2,BP4,BP6,BP7
11	92702962	G	A	MTNR1B	missense_variant		Benign	BA1,BS1,BP4
11	102980324	C	T	DYNC2H1	synonymous_variant	Benign	Benign	BA1,BS1,BP4,BP6,BP7
11	102988504	A	T	DYNC2H1	missense_variant	Benign	Likely benign	PM1,BS1,BP6
11	102991197	C	T	DYNC2H1	missense_variant	Benign	Benign	PM1,BA1,BS1,BP6
11	103027234	A	G	DYNC2H1	missense_variant	Benign	Benign	PM1,BA1,BS1,BP6
11	103029516	A	G	DYNC2H1	missense_variant	Benign	Benign	PM1,BA1,BS1,BP6
11	103047007	C	A	DYNC2H1	synonymous_variant	Benign	Benign	BA1,BS1,BP4,BP6,BP7
11	103052558	T	C	DYNC2H1	synonymous_variant	Benign	Benign	BA1,BS1,BP4,BP6,BP7
11	103057048	A	G	DYNC2H1	synonymous_variant	Benign	Benign	BA1,BS1,BP4,BP6,BP7
11	103058126	C	T	DYNC2H1	synonymous_variant	Benign	Benign	BA1,BS1,BP4,BP6,BP7
11	103082558	A	G	DYNC2H1	synonymous_variant	Benign	Benign	BA1,BS1,BP4,BP6,BP7
11	103082590	G	A	DYNC2H1	missense_variant	Benign	Benign	BA1,BS1,BP6
11	103124135	T	G	DYNC2H1	synonymous_variant	Benign	Benign	BA1,BS1,BP4,BP6,BP7
11	103152919	G	A	DYNC2H1	synonymous_variant	Benign	Benign	BA1,BS1,BP4,BP6,BP7
11	103158278	C	T	DYNC2H1	missense_variant	Benign	Benign	PM1,BA1,BS1,BP6
11	103229027	T	C	DYNC2H1	synonymous_variant	Benign	Benign	BA1,BS1,BP4,BP6,BP7
11	107992346	G	C	ACAT1	missense_variant;5_prime_UTR_variant;upstream_gene_variant;intron_variant	Benign	Benign	BA1,BS1,BP4,BP6
11	108009660	C	A	ACAT1	synonymous_variant	Benign	Benign	BA1,BS1,BP4,BP6,BP7
11	118404804	G	A	TMEM25	synonymous_variant		Benign	BA1,BS1,BP4,BP7
11	118405068	A	G	TMEM25	missense_variant;splice_region_variant		Benign	BA1,BS1
12	4479549	G	A	FGF23	missense_variant	Benign	Benign	PP2,BA1,BS1,BP4,BP6
12	9822387	C	G	CLEC2D	missense_variant		Benign	BA1,BS1,BP4
12	9833524	C	G	CLEC2D	missense_variant;intron_variant		Benign	BA1,BS1,BP4
12	9833628	C	T	CLEC2D	splice_region_variant;synonymous_variant;intron_variant		Benign	PP3,BA1,BS1
12	12284915	G	A	LRP6	synonymous_variant	Benign	Benign	BA1,BS1,BP4,BP6,BP7
12	12301898	C	T	LRP6	missense_variant	Benign	Benign	BA1,BS1,BP6
12	12334006	G	C	LRP6	synonymous_variant	Benign	Benign	BA1,BS1,BP4,BP6,BP7
12	12336966	A	G	LRP6	synonymous_variant	Benign	Benign	BA1,BS1,BP4,BP6,BP7
12	15035081	T	C	MGP	missense_variant	Benign	Benign	BA1,BS1,BS2,BP1,BP4,BP6
12	16347308	G	A	SLC15A5	synonymous_variant		Benign	BA1,BS1,BP4,BP7
12	16369828	A	T	SLC15A5	missense_variant;splice_region_variant		Benign	BA1,BS1
12	16377514	T	C	SLC15A5	synonymous_variant		Likely benign	BS1,BP4,BP7
12	16392788	T	C	SLC15A5	missense_variant		Uncertain significance	BP4
12	16397677	G	A	SLC15A5	missense_variant		Benign	BA1,BS1
12	16397734	C	A	SLC15A5	missense_variant;splice_region_variant		Benign	BA1,BS1
12	16425656	A	T	SLC15A5	missense_variant		Benign	BA1,BS1,BP4
12	16430284	G	A	SLC15A5	synonymous_variant		Benign	BA1,BS1,BP4,BP7
12	25362777	A	G	KRAS	synonymous_variant;3_prime_UTR_variant	Benign	Benign	BA1,BS1,BS2,BP4,BP6,BP7
12	25368462	C	T	KRAS	synonymous_variant;intron_variant	Benign	Benign	BA1,BS1,BS2,BP4,BP6,BP7
12	48238757	A	G	VDR	synonymous_variant	Benign	Benign	BA1,BS1,BS2,BP4,BP6,BP7
12	48272895	A	G	VDR	start_lost;missense_variant	Likely Pathogenic	Benign	PP5,BA1,BS1,BS2
12	48367976	C	T	COL2A1	missense_variant	Benign	Benign	PM1,BA1,BS1,BS2,BP6
12	48375568	A	G	COL2A1	synonymous_variant	Benign	Benign	BA1,BS1,BS2,BP4,BP6,BP7
12	48376291	G	A	COL2A1	synonymous_variant	Benign	Benign	BA1,BS1,BS2,BP4,BP6,BP7
12	48391416	G	T	COL2A1	synonymous_variant	Benign	Benign	BA1,BS1,BS2,BP4,BP6,BP7
12	48391657	T	A	COL2A1	missense_variant	Benign	Benign	BS1,BS2,BP6
12	48398080	T	A	COL2A1	missense_variant	Benign	Benign	BA1,BS1,BS2,BP6
12	49418435	A	C	KMT2D	synonymous_variant	Benign	Likely benign	BS1,BP4,BP6,BP7
12	49424534	G	A	KMT2D	synonymous_variant	Benign	Benign	BA1,BS1,BP4,BP6,BP7
12	49425978	T	C	KMT2D	synonymous_variant	Benign	Benign	BA1,BS1,BP4,BP6,BP7
12	49426460	A	G	KMT2D	missense_variant	Benign	Likely benign	BS1,BP1,BP6
12	49427652	C	T	KMT2D	synonymous_variant	Benign	Benign	BA1,BS1,BP4,BP6,BP7
12	49427919	T	C	KMT2D	synonymous_variant	Benign	Likely benign	BS1,BP4,BP6,BP7
12	49434074	C	A	KMT2D	synonymous_variant	Benign	Benign	BA1,BS1,BP4,BP6,BP7
12	49444545	G	A	KMT2D	synonymous_variant	Benign	Benign	BA1,BS1,BP4,BP6,BP7
12	49445028	G	A	KMT2D	missense_variant	Benign	Likely benign	BS1,BP1,BP4,BP6
12	49448463	C	T	KMT2D	missense_variant	Benign	Likely benign	BS1,BP1,BP6
12	49522605	C	T	TUBA1B	synonymous_variant	Benign	Benign	BA1,BS1,BP4,BP6,BP7
12	53722098	A	G	SP7	synonymous_variant	Benign	Benign	BA1,BS1,BS2,BP4,BP6,BP7
12	53722128	G	A	SP7	synonymous_variant	Benign	Benign	BA1,BS1,BS2,BP4,BP6,BP7
12	53777171	A	G	SP1	synonymous_variant		Benign	BA1,BS1,BP4,BP7
12	80849328	G	A	PTPRQ	splice_region_variant;intron_variant	Benign	Benign	BA1,BS1,BP6
12	80865948	A	G	PTPRQ	synonymous_variant	Benign	Likely benign	BS1,BP4,BP6,BP7
12	80878310	C	G	PTPRQ	missense_variant	Benign	Likely benign	PM1,BS1,BP1,BP6
12	80889829	T	A	PTPRQ	missense_variant	Benign	Benign	PM1,BA1,BS1,BP1,BP6
12	80899901	C	A	PTPRQ	missense_variant	Benign	Benign	PM1,BA1,BS1,BP1,BP6
12	80900348	T	G	PTPRQ	missense_variant;splice_region_variant	Benign	Benign	PM1,BA1,BS1,BP1,BP6
12	80900397	C	G	PTPRQ	synonymous_variant	Benign	Benign	BA1,BS1,BP4,BP6,BP7
12	80935345	T	C	PTPRQ	missense_variant	Benign	Benign	PM1,BA1,BS1,BP1,BP4,BP6
12	80935365	C	T	PTPRQ	synonymous_variant	Benign	Likely benign	BS1,BP4,BP6,BP7
12	80936026	A	G	PTPRQ	missense_variant	Benign	Benign	PM1,BA1,BS1,BP1,BP4,BP6
12	80936082	C	T	PTPRQ	synonymous_variant	Benign	Benign	BA1,BS1,BP4,BP6,BP7
12	80943506	TGAAACAGGTAACTAACG	-	PTPRQ	intron_variant	Benign	Likely benign	PVS1,BS1,BP6
12	102158763	T	C	GNPTAB	synonymous_variant	Benign	Benign	BA1,BS1,BP4,BP6,BP7
12	102224436	C	T	GNPTAB	synonymous_variant	Benign	Benign	BA1,BS1,BP4,BP6,BP7
12	110013879	G	A	MVK	missense_variant	Benign	Benign	BA1,BS1,BS2,BP4,BP6
12	110019233	G	A	MVK	synonymous_variant;intron_variant	Benign	Benign	BA1,BS1,BS2,BP4,BP6,BP7
12	110019338	C	T	MVK	synonymous_variant;intron_variant	Benign	Benign	BA1,BS1,BS2,BP4,BP6,BP7
12	110226379	G	A	TRPV4	synonymous_variant	Benign	Benign	BA1,BS1,BS2,BP4,BP6,BP7
12	110238487	A	G	TRPV4	synonymous_variant;intron_variant	Benign	Benign	BA1,BS1,BS2,BP4,BP6,BP7
12	110240838	T	G	TRPV4	synonymous_variant	Benign	Benign	BA1,BS1,BS2,BP4,BP6,BP7
12	121592689	T	C	P2RX7	missense_variant		Benign	BA1,BS1,BP4
12	121600253	T	C	P2RX7	missense_variant		Benign	BA1,BS1
12	121605355	G	A	P2RX7	missense_variant		Benign	BA1,BS1,BP4
12	121615103	G	A	P2RX7	missense_variant		Benign	BA1,BS1
12	121622196	A	G	P2RX7	missense_variant		Benign	BA1,BS1
12	121622304	A	C	P2RX7	missense_variant		Benign	BA1,BS1
12	121622563	G	A	P2RX7	synonymous_variant		Benign	BA1,BS1,BP4,BP7
12	121659917	G	A	P2RX4	synonymous_variant		Benign	BA1,BS1,BP4,BP7
12	121660787	T	C	P2RX4	synonymous_variant;intron_variant		Benign	BA1,BS1,BP4,BP7
12	121666646	A	G	P2RX4	missense_variant		Benign	BA1,BS1
12	124209332	T	C	ATP6V0A2	synonymous_variant	Benign	Benign	BA1,BS1,BS2,BP4,BP6,BP7
12	124210782	T	C	ATP6V0A2	synonymous_variant	Benign	Benign	BA1,BS1,BS2,BP4,BP6,BP7
12	124229429	T	C	ATP6V0A2	splice_region_variant;synonymous_variant	Benign	Benign	BA1,BS1,BS2,BP4,BP6,BP7
12	124242557	A	G	ATP6V0A2	missense_variant	Benign	Benign	BS1,BS2,BP1,BP4,BP6
13	28608459	T	C	FLT3	synonymous_variant	Benign	Benign	BA1,BS1,BP4,BP6,BP7
13	28624294	G	A	FLT3	missense_variant	Benign	Benign	PP2,BA1,BS1,BP6
13	28674628	T	C	FLT3	missense_variant	Benign	Benign	PP2,BA1,BS1,BP6
13	33590851	T	C	KL	synonymous_variant	Benign	Benign	BA1,BS1,BP4,BP6,BP7
13	33628138	T	G	KL	missense_variant	Benign	Benign	BA1,BS1,BP6
13	33628193	G	C	KL	missense_variant	Benign	Benign	BA1,BS1,BP6
13	33628239	G	A	KL	synonymous_variant	Benign	Benign	BA1,BS1,BP4,BP6,BP7
13	33634983	C	T	KL	synonymous_variant	Benign	Benign	BA1,BS1,BP4,BP6,BP7
13	33635463	T	C	KL	synonymous_variant	Benign	Benign	BA1,BS1,BP4,BP6,BP7
13	33635835	T	C	KL	synonymous_variant	Benign	Benign	BA1,BS1,BP4,BP6,BP7
13	43148565	T	C	TNFSF11	synonymous_variant;intron_variant	Benign	Benign	BA1,BS1,BS2,BP4,BP6,BP7
13	95034749	G	A	GPC6	missense_variant	Benign	Benign	BA1,BS1,BS2,BP1,BP6
13	95034763	G	A	GPC6	synonymous_variant	Benign	Benign	BA1,BS1,BS2,BP4,BP6,BP7
14	23306048	C	T	MMP14	missense_variant	Benign	Benign	PP2,BA1,BS1,BP6
14	23312554	C	G	MMP14	synonymous_variant	Benign	Benign	BA1,BS1,BP4,BP6,BP7
14	23312594	G	A	MMP14	missense_variant	Benign	Benign	PM1,PP2,BA1,BS1,BP6
14	23312923	T	C	MMP14	synonymous_variant	Benign	Benign	BA1,BS1,BP4,BP6,BP7
14	24567498	A	C	PCK2	missense_variant;5_prime_UTR_variant;intron_variant	Benign	Benign	BA1,BS1,BP1,BP6
14	54417522	A	G	BMP4	missense_variant	Benign	Benign	PP3,BA1,BS1,BP6
14	64694749	T	G	ESR2	missense_variant;downstream_gene_variant;intron_variant	Benign	Benign	PP2,BA1,BS1,BP4,BP6
14	64724051	C	T	ESR2	synonymous_variant;intron_variant	Benign	Benign	BA1,BS1,BS2,BP4,BP6,BP7
14	69352230	G	A	ACTN1	synonymous_variant	Benign	Benign	BA1,BS1,BS2,BP4,BP6,BP7
14	75746690	C	T	FOS	synonymous_variant		Benign	BA1,BS1,BP4,BP7
15	89417238	A	G	ACAN	missense_variant;intron_variant Benign Benign	Benign	Benign	PM1,BA1,BS1,BP6
14	92436176	C	T	TRIP11	synonymous_variant	Benign	Benign	BS1,BS2,BP4,BP6,BP7
14	92441066	C	T	TRIP11	missense_variant	Benign	Benign	BA1,BS1,BS2,BP6
14	92488083	A	G	TRIP11	synonymous_variant	Benign	Benign	BS1,BS2,BP4,BP6,BP7
14	92505915	T	A	TRIP11	missense_variant	Benign	Benign	BA1,BS1,BS2,BP4,BP6
14	103934488	T	C	MARK3	missense_variant		Benign	PP2,BA1,BS1
14	105239894	C	T	AKT1	synonymous_variant	Benign	Benign	BA1,BS1,BS2,BP4,BP6,BP7
15	48797307	A	G	FBN1	synonymous_variant	Benign	Benign	BA1,BS1,BS2,BP4,BP6,BP7
15	48807637	C	T	FBN1	missense_variant	Benign	Benign	BA1,BS1,BP1,BP6
15	51510702	T	A	CYP19A1	intron_variant;intragenic_variant	Benign	Benign	BA1,BS1,BP6
15	51529112	T	C	CYP19A1	synonymous_variant;intragenic_variant	Benign	Benign	BA1,BS1,BS2,BP4,BP6,BP7
15	60653205	C	A	ANXA2	missense_variant	Benign	Benign	PM1,BA1,BS1,BP6
15	71507565	G	A	THSD4	synonymous_variant		Benign	BA1,BS1,BP4,BP7
15	71953045	G	A	THSD4	synonymous_variant		Benign	BA1,BS1,BP4,BP7
15	72040774	C	T	THSD4	synonymous_variant		Benign	BA1,BS1,BP4,BP7
15	74703929	T	C	SEMA7A	synonymous_variant		Benign	BA1,BS1,BP4,BP7
15	74709975	G	A	SEMA7A	synonymous_variant		Benign	BA1,BS1,BS2,BP4,BP7
15	81578139	C	T	IL16	missense_variant;5_prime_UTR_variant		Benign	PM1,BA1,BS1
15	81582868	G	A	IL16	synonymous_variant;5_prime_UTR_premature_start_codon_gain_variant;5_prime_UTR_variant		Benign	BA1,BS1,BP4,BP7
15	81584925	C	T	IL16	synonymous_variant;5_prime_UTR_premature_start_codon_gain_variant;5_prime_UTR_variant		Benign	BA1,BS1,BP4,BP7
15	81592802	A	G	IL16	synonymous_variant		Benign	BA1,BS1,BP4,BP7
15	81598269	T	G	IL16	missense_variant		Benign	PM1,BA1,BS1,BP4
15	81598416	G	A	IL16	synonymous_variant		Benign	BA1,BS1,BP4,BP7
15	81600995	A	G	IL16	synonymous_variant;downstream_gene_variant		Benign	BA1,BS1,BP4,BP7
15	86122654	T	C	AKAP13	missense_variant		Benign	BA1,BS1,BS2,BP4
15	86122779	T	C	AKAP13	missense_variant		Benign	BA1,BS1,BS2
15	86122875	A	C	AKAP13	missense_variant		Benign	BS1,BS2,BP4
15	86122916	T	C	AKAP13	synonymous_variant		Benign	BA1,BS1,BS2,BP4,BP7
15	86123019	C	T	AKAP13	missense_variant		Benign	BA1,BS1,BS2,BP4
15	86123170	G	T	AKAP13	missense_variant		Benign	BA1,BS1,BS2,BP4
15	86123364	G	A	AKAP13	missense_variant		Benign	BA1,BS1,BS2
15	86123833	T	C	AKAP13	missense_variant	Benign	Benign	BA1,BS1,BP4,BP6
15	86123924	C	T	AKAP13	synonymous_variant		Benign	BA1,BS1,BS2,BP4,BP7
15	86123988	G	A	AKAP13	missense_variant		Benign	BA1,BS1,BS2
15	86124419	C	T	AKAP13	synonymous_variant		Benign	BA1,BS1,BS2,BP4,BP7
15	86124483	C	G	AKAP13	missense_variant		Benign	BA1,BS1,BS2,BP4
15	86124555	G	A	AKAP13	missense_variant		Benign	BA1,BS1,BS2,BP4
15	86124616	A	G	AKAP13	missense_variant		Benign	BA1,BS1,BS2
15	86124712	A	G	AKAP13	missense_variant		Benign	BS1,BS2
15	86124946	T	C	AKAP13	missense_variant		Benign	BA1,BS1,BS2,BP4
15	86124968	G	A	AKAP13	synonymous_variant		Benign	BA1,BS1,BS2,BP4,BP7
15	86125031	G	A	AKAP13	synonymous_variant		Benign	BA1,BS1,BS2,BP4,BP7
15	86125304	C	T	AKAP13	synonymous_variant		Benign	BA1,BS1,BS2,BP4,BP7
15	86278309	G	A	AKAP13	missense_variant		Benign	BA1,BS1,BS2
15	86284342	C	T	AKAP13	synonymous_variant		Benign	BA1,BS1,BS2,BP4,BP7
15	89386652	G	A	ACAN	missense_variant	Benign	Benign	PM1,BA1,BS1,BS2,BP6
15	89391160	C	A	ACAN	synonymous_variant	Benign	Benign	BA1,BS1,BS2,BP4,BP6,BP7
15	89398105	C	T	ACAN	synonymous_variant	Benign	Benign	BA1,BS1,BP4,BP6,BP7
15	89398330	G	A	ACAN	synonymous_variant	Benign	Benign	BA1,BS1,BP4,BP6,BP7
15	89398407	C	T	ACAN	missense_variant	Benign	Benign	BA1,BS1,BP6
15	89398553	C	A	ACAN	missense_variant	Benign	Benign	BA1,BS1,BP6
15	89398605	G	T	ACAN	missense_variant	Benign	Benign	BA1,BS1,BP4,BP6
15	89398631	T	A	ACAN	missense_variant	Benign	Benign	BA1,BS1,BP4,BP6
15	89400339	A	C	ACAN	missense_variant	Benign	Benign	BA1,BS1,BP4,BP6
15	89401109	A	G	ACAN	missense_variant	Benign	Benign	BA1,BS1,BP4,BP6
15	89401615	T	G	ACAN	synonymous_variant	Benign	Benign	BA1,BS1,BP4,BP6,BP7
15	89402051	A	G	ACAN	missense_variant	Benign	Benign	BA1,BS1,BP4,BP6
15	89402239	T	C	ACAN	synonymous_variant	Benign	Benign	BA1,BS1,BP4,BP6,BP7
15	89402596	T	G	ACAN	synonymous_variant	Benign	Benign	BA1,BS1,BP4,BP6,BP7
15	89415247	C	G	ACAN	missense_variant	Benign	Benign	PM1,BA1,BS1,BP6
15	90209135	G	A	PLIN1	synonymous_variant	Benign	Likely benign	BS1,BP4,BP6,BP7
15	90210257	G	A	PLIN1	synonymous_variant	Benign	Benign	BA1,BS1,BP4,BP6,BP7
15	90210263	A	G	PLIN1	synonymous_variant	Benign	Benign	BA1,BS1,BP4,BP6,BP7
15	91326099	C	T	BLM	missense_variant	Benign	Benign	PM1,BA1,BS1,BS2,BP1,BP6
15	91337479	G	A	BLM	synonymous_variant	Benign	Benign	BA1,BS1,BS2,BP4,BP6,BP7
15	91346923	C	A	BLM	synonymous_variant;intron_variant	Benign	Benign	BA1,BS1,BS2,BP4,BP6,BP7
15	91354505	C	T	BLM	synonymous_variant	Benign	Benign	BA1,BS1,BS2,BP4,BP6,BP7
15	91354521	G	A	BLM	missense_variant	Benign	Benign	BA1,BS1,BS2,BP1,BP4,BP6
15	91486305	C	T	UNC45A	synonymous_variant	Benign	Benign	BA1,BS1,BP4,BP6,BP7
15	91489919	A	G	UNC45A	synonymous_variant	Benign	Benign	BA1,BS1,BP4,BP6,BP7
15	91496242	C	T	UNC45A	missense_variant;intragenic_variant	Benign	Benign	BA1,BS1,BP6
15	99465473	C	T	IGF1R	synonymous_variant	Benign	Benign	BA1,BS1,BS2,BP4,BP6,BP7
15	99478225	G	A	IGF1R	synonymous_variant	Benign	Benign	BA1,BS1,BS2,BP4,BP6,BP7
16	1500501	C	T	CLCN7	synonymous_variant	Benign	Benign	BA1,BS1,BS2,BP4,BP6,BP7
16	1502857	C	T	CLCN7	missense_variant	Benign	Benign	PP2,BA1,BS1,BS2,BP6
16	1502864	A	G	CLCN7	synonymous_variant	Benign	Benign	BA1,BS1,BS2,BP4,BP6,BP7
16	1503879	T	A	CLCN7	synonymous_variant	Benign	Benign	BA1,BS1,BS2,BP4,BP6,BP7
16	1504437	C	T	CLCN7	synonymous_variant	Benign	Benign	BA1,BS1,BS2,BP4,BP6,BP7
16	1509123	G	A	CLCN7	synonymous_variant	Benign	Benign	BA1,BS1,BS2,BP4,BP6,BP7
16	1524850	A	G	CLCN7	synonymous_variant	Benign	Benign	BA1,BS1,BS2,BP4,BP6,BP7
16	1573890	G	A	IFT140	missense_variant	Benign	Benign	BA1,BS1,BP6
16	1574863	G	A	IFT140	synonymous_variant	Benign	Benign	BA1,BS1,BP4,BP6,BP7
16	1584446	G	C	IFT140	missense_variant;intron_variant		Benign	BA1,BS1,BP4
16	1591962	G	A	IFT140	synonymous_variant;intron_variant		Benign	BA1,BS1,BP4,BP7
16	1608082	A	G	IFT140	synonymous_variant	Benign	Benign	BA1,BS1,BP4,BP6,BP7
16	1614097	A	G	IFT140	synonymous_variant	Benign	Benign	BA1,BS1,BP4,BP6,BP7
16	1616201	C	T	IFT140	missense_variant	Benign	Benign	BA1,BS1,BP4,BP6
16	1634385	C	T	IFT140	missense_variant;intragenic_variant	Benign	Benign	BA1,BS1,BP4,BP6
16	1638000	C	G	IFT140	missense_variant;intragenic_variant	Benign	Benign	BA1,BS1,BP4,BP6
16	3828172	A	G	CREBBP	synonymous_variant	Benign	Benign	BS1,BS2,BP4,BP6,BP7
16	10995933	A	G	CIITA	missense_variant;intron_variant	Benign	Benign	BA1,BS1,BS2,BP1,BP6
16	11000848	G	C	CIITA	missense_variant;intron_variant	Benign	Benign	PM1,BA1,BS1,BS2,BP1,BP4,BP6
16	11001680	G	T	CIITA	synonymous_variant;intron_variant	Benign	Benign	BA1,BS1,BS2,BP4,BP6,BP7
16	11001691	C	T	CIITA	missense_variant;intron_variant	Benign	Benign	BA1,BS1,BS2,BP1,BP4,BP6
16	11001694	T	C	CIITA	missense_variant;intron_variant	Benign	Benign	BA1,BS1,BS2,BP1,BP4,BP6
16	11001743	G	A	CIITA	synonymous_variant;intron_variant	Benign	Benign	BA1,BS1,BS2,BP4,BP6,BP7
16	11001770	G	T	CIITA	synonymous_variant;intron_variant	Benign	Benign	BA1,BS1,BS2,BP4,BP6,BP7
16	11001914	G	A	CIITA	synonymous_variant;intron_variant	Benign	Benign	BA1,BS1,BS2,BP4,BP6,BP7
16	11002904	G	A	CIITA	synonymous_variant	Benign	Benign	BA1,BS1,BS2,BP4,BP6,BP7
16	11002927	A	G	CIITA	missense_variant	Benign	Benign	BA1,BS1,BS2,BP1,BP4,BP6
16	11016045	C	T	CIITA	synonymous_variant	Benign	Benign	BA1,BS1,BS2,BP4,BP6,BP7
16	11056378	C	T	CLEC16A	synonymous_variant		Benign	BA1,BS1,BP4,BP7
16	11154770	G	A	CLEC16A	synonymous_variant		Benign	BA1,BS1,BP4,BP7
16	30724070	G	T	SRCAP	synonymous_variant	Benign	Benign	BA1,BS1,BS2,BP4,BP6,BP7
16	30734963	C	A	SRCAP	synonymous_variant	Benign	Benign	BA1,BS1,BS2,BP4,BP6,BP7
16	30735038	C	G	SRCAP	synonymous_variant	Benign	Benign	BS1,BS2,BP4,BP6,BP7
16	49669726	C	T	ZNF423	missense_variant	Benign	Benign	BS1,BS2,BP4,BP6
16	49670390	A	G	ZNF423	synonymous_variant	Benign	Benign	BA1,BS1,BS2,BP4,BP6,BP7
16	49672520	A	G	ZNF423	synonymous_variant	Benign	Benign	BA1,BS1,BS2,BP4,BP6,BP7
16	55519535	G	C	MMP2	synonymous_variant	Benign	Benign	BA1,BS1,BP4,BP6,BP7
16	55519607	C	T	MMP2	synonymous_variant	Benign	Benign	BA1,BS1,BP4,BP6,BP7
16	55523705	T	C	MMP2	synonymous_variant	Benign	Benign	BA1,BS1,BP4,BP6,BP7
16	55527113	G	A	MMP2	synonymous_variant	Benign	Benign	BA1,BS1,BP4,BP6,BP7
16	55536727	C	T	MMP2	synonymous_variant	Benign	Benign	BA1,BS1,BP4,BP6,BP7
16	55536763	C	G	MMP2	synonymous_variant	Benign	Benign	BA1,BS1,BP4,BP6,BP7
16	57937788	T	C	CNGB1	missense_variant	Benign	Benign	BA1,BS1,BS2,BP4,BP6
16	57937856	G	C	CNGB1	synonymous_variant	Benign	Benign	BA1,BS1,BP4,BP6,BP7
16	57937856	G	T	CNGB1	synonymous_variant	Benign	Benign	BA1,BS1,BP4,BP6,BP7
16	57949224	G	T	CNGB1	missense_variant	Benign	Benign	BA1,BS1,BS2,BP6
16	57950057	G	A	CNGB1	synonymous_variant	Benign	Benign	BA1,BS1,BS2,BP4,BP6,BP7
16	57954448	A	G	CNGB1	splice_region_variant;synonymous_variant	Benign	Benign	BA1,BS1,BS2,BP4,BP6,BP7
16	57971185	A	G	CNGB1	intron_variant		Benign	PP3,BA1,BS1,BS2
16	57996932	G	A	CNGB1	synonymous_variant	Benign	Benign	BA1,BS1,BS2,BP4,BP6,BP7
16	57996960	C	T	CNGB1	missense_variant	Benign	Benign	BA1,BS1,BS2,BP4,BP6
16	58001086	C	T	CNGB1	synonymous_variant	Benign	Benign	BS1,BS2,BP4,BP6,BP7
16	70569215	A	T	SF3B3	synonymous_variant		Benign	BA1,BS1,BP4,BP7
16	70602221	C	T	SF3B3	synonymous_variant		Benign	BA1,BS1,BP4,BP7
16	77323235	C	G	ADAMTS18	missense_variant	Benign	Benign	BA1,BS1,BP6
16	77325325	G	T	ADAMTS18	missense_variant	Benign	Benign	BA1,BS1,BP4,BP6
16	77327018	G	A	ADAMTS18	synonymous_variant	Benign	Benign	BA1,BS1,BP4,BP6,BP7
16	77328895	C	T	ADAMTS18	synonymous_variant	Benign	Benign	BA1,BS1,BP4,BP6,BP7
16	77328990	C	A	ADAMTS18	missense_variant	Benign	Benign	BA1,BS1,BP6
16	77353973	G	T	ADAMTS18	missense_variant	Benign	Benign	PM1,BA1,BS1,BP6
16	77359919	A	T	ADAMTS18	missense_variant	Benign	Benign	BA1,BS1,BP6
16	77389956	A	G	ADAMTS18	synonymous_variant	Benign	Benign	BA1,BS1,BP4,BP6,BP7
16	77401545	A	G	ADAMTS18	missense_variant;synonymous_variant	Benign	Benign	PM1,BA1,BS1,BP6
16	88724347	G	T	MVD	synonymous_variant	Benign	Benign	BA1,BS1,BP4,BP6,BP7
17	1673276	C	T	SERPINF1	missense_variant;5_prime_UTR_premature_start_codon_gain_variant;5_prime_UTR_variant	Benign	Benign	PM1,BA1,BS1,BP1,BP4,BP6
17	1674429	T	C	SERPINF1	synonymous_variant;5_prime_UTR_variant;upstream_gene_variant	Benign	Benign	BA1,BS1,BP4,BP6,BP7
17	1680002	T	C	SERPINF1	synonymous_variant	Benign	Benign	BA1,BS1,BP4,BP6,BP7
17	3480447	T	C	TRPV1	missense_variant		Benign	PM1,BA1,BS1,BP4
17	3486702	G	A	TRPV1	missense_variant		Benign	PM1,BA1,BS1
17	3493200	C	G	TRPV1	missense_variant		Benign	PM1,BA1,BS1
17	3494361	G	A	TRPV1	synonymous_variant		Benign	BA1,BS1,BP4,BP7
17	3495391	T	C	TRPV1	missense_variant		Likely benign	BS1,BP4
17	6899559	C	G	ALOX12	synonymous_variant;intragenic_variant	Benign	Benign	BA1,BS1,BP4,BP6,BP7
17	6902743	G	A	ALOX12	synonymous_variant;intragenic_variant	Benign	Benign	BA1,BS1,BP4,BP6,BP7
17	6902760	A	G	ALOX12	missense_variant;intragenic_variant	Benign	Benign	PM1,BA1,BS1,BP4,BP6
17	6904934	A	G	ALOX12	missense_variant;intragenic_variant	Benign	Benign	PM1,BA1,BS1,BP4,BP6
17	6905061	T	G	ALOX12	synonymous_variant;intragenic_variant	Benign	Benign	BA1,BS1,BP4,BP6,BP7
17	6909838	A	G	ALOX12	synonymous_variant;intragenic_variant	Benign	Benign	BA1,BS1,BP4,BP6,BP7
17	6913652	G	A	ALOX12	synonymous_variant;intragenic_variant	Benign	Benign	BA1,BS1,BP4,BP6,BP7
17	7365391	G	A	ZBTB4	synonymous_variant	Benign	Likely benign	BS1,BP4,BP6,BP7
17	7366619	T	C	ZBTB4	missense_variant		Benign	BA1,BS1
17	7366651	C	G	ZBTB4	missense_variant		Benign	BA1,BS1,BP4
17	7536527	G	A	SHBG	missense_variant;synonymous_variant	Benign	Benign	PM1,BA1,BS1,BS2,BP4,BP6
17	7578210	T	C	TP53	synonymous_variant	Benign	Benign	BS1,BS2,BP4,BP6,BP7
17	8046772	C	G	PER1	missense_variant		Benign	BA1,BS1,BS2
17	8048010	C	A	PER1	intron_variant		Benign	BA1,BS1,BS2,BP4
17	8048169	T	C	PER1	synonymous_variant		Benign	BA1,BS1,BS2,BP4,BP7
17	8048283	G	A	PER1	synonymous_variant		Benign	BA1,BS1,BS2,BP4,BP7
17	8053085	T	G	PER1	synonymous_variant		Benign	BA1,BS1,BS2,BP4,BP7
17	9066248	C	T	NTN1	synonymous_variant		Likely benign	BS1,BP4,BP7
17	9066254	T	C	NTN1	synonymous_variant		Benign	BA1,BS1,BP4,BP7
17	27075423	C	T	TRAF4	synonymous_variant		Benign	BA1,BS1,BP4,BP7
17	32583269	T	C	CCL2	synonymous_variant		Benign	BA1,BS1,BS2,BP4,BP7
17	39974642	A	G	FKBP10	missense_variant	Uncertain Significance	Benign	PM1,BA1,BS1,BS2,BP4
17	40939472	C	T	WNK4	synonymous_variant	Benign	Benign	BS1,BS2,BP4,BP6,BP7
17	48268223	A	G	COL1A1	synonymous_variant	Benign	Benign	BA1,BS1,BS2,BP4,BP6,BP7
17	49713300	G	A	CA10	synonymous_variant		Benign	BA1,BS1,BP4,BP7
17	61557200	C	T	ACE	synonymous_variant;intron_variant	Benign	Benign	BA1,BS1,BP4,BP6,BP7
17	61559923	C	T	ACE	synonymous_variant	Benign	Benign	BA1,BS1,BP4,BP6,BP7
17	61562309	C	T	ACE	synonymous_variant;5_prime_UTR_variant;intron_variant	Benign	Benign	BA1,BS1,BP4,BP6,BP7
17	61564052	A	G	ACE	synonymous_variant	Benign	Benign	BA1,BS1,BP4,BP6,BP7
17	61566031	G	A	ACE	synonymous_variant	Benign	Benign	PS4,BA1,BS1,BP4,BP6,BP7
17	61573761	T	C	ACE	synonymous_variant;intron_variant	Benign	Benign	BA1,BS1,BP4,BP6,BP7
17	64685078	G	A	PRKCA	synonymous_variant	Benign	Benign	BA1,BS1,BS2,BP4,BP6,BP7
17	64783081	G	A	PRKCA	missense_variant		Benign	PM1,BA1,BS1
17	64785022	G	A	PRKCA	synonymous_variant		Benign	BA1,BS1,BP4,BP7
17	70118935	C	T	SOX9	synonymous_variant	Benign	Benign	BA1,BS1,BS2,BP4,BP6,BP7
17	73233599	G	C	GGA3	missense_variant;3_prime_UTR_variant		Uncertain significance	BS1
17	76993546	A	G	CANT1	synonymous_variant	Benign	Benign	BA1,BS1,BP4,BP6,BP7
17	79803101	A	G	P4HB	synonymous_variant	Benign	Benign	BA1,BS1,BP4,BP6,BP7
17	79805134	G	A	P4HB	synonymous_variant	Benign	Benign	BA1,BS1,BP4,BP6,BP7
17	79818260	G	T	P4HB	synonymous_variant	Benign	Benign	BA1,BS1,BP4,BP6,BP7
17	79891147	T	C	PYCR1	synonymous_variant;3_prime_UTR_variant;intron_variant	Benign	Benign	BA1,BS1,BS2,BP4,BP6,BP7
17	80477812	GGGCGGCGGGGCCGG	-	FOXK2	conservative_inframe_deletion	Likely Benign	Benign	BA1,BS1,BP3,BP6
17	80543901	C	T	FOXK2	synonymous_variant		Likely benign	BS1,BP4,BP7
17	80545076	A	G	FOXK2	missense_variant		Likely benign	BS1,BP4
17	80559272	C	T	FOXK2	missense_variant		Uncertain significance	BS1
18	13681962	A	T	FAM210A	missense_variant		Likely benign	BS1,BP4
18	60021761	C	T	TNFRSF11A	missense_variant	Benign	Benign	PM1,BA1,BS1,BS2,BP6
18	60027241	C	T	TNFRSF11A	missense_variant	Benign	Benign	PM1,BA1,BS1,BS2,BP6
18	60036083	A	G	TNFRSF11A	synonymous_variant;intron_variant	Benign	Benign	BA1,BS1,BS2,BP4,BP6,BP7
18	60985879	T	C	BCL2	synonymous_variant		Benign	BA1,BS1,BP4,BP7
19	7125297	G	A	INSR	synonymous_variant	Benign	Benign	BA1,BS1,BS2,BP4,BP6,BP7
19	7125519	G	A	INSR	synonymous_variant	Benign	Benign	BA1,BS1,BS2,BP4,BP6,BP7
19	7141775	G	A	INSR	synonymous_variant	Benign	Benign	BA1,BS1,BS2,BP4,BP6,BP7
19	7163065	G	A	INSR	synonymous_variant	Benign	Benign	BA1,BS1,BS2,BP4,BP6,BP7
19	7163140	T	G	INSR	synonymous_variant	Benign	Benign	BA1,BS1,BS2,BP4,BP6,BP7
19	7163154	G	A	INSR	synonymous_variant	Benign	Benign	BA1,BS1,BS2,BP4,BP6,BP7
19	7166376	C	T	INSR	synonymous_variant	Benign	Benign	BA1,BS1,BS2,BP4,BP6,BP7
19	7166388	G	A	INSR	synonymous_variant	Benign	Benign	BA1,BS1,BS2,BP4,BP6,BP7
19	7293898	G	C	INSR	missense_variant	Benign	Benign	BA1,BS1,BP6
19	11687195	C	T	ACP5	missense_variant	Benign	Benign	PM1,BA1,BS1,BP4,BP6
19	11687351	C	T	ACP5	missense_variant	Benign	Benign	PM1,BA1,BS1,BP6
19	11687908	G	A	ACP5	synonymous_variant	Benign	Benign	BA1,BS1,BP4,BP6,BP7
19	14218611	G	A	PRKACA	synonymous_variant;intron_variant		Benign	BA1,BS1,BP4,BP7
19	18895865	C	T	COMP	synonymous_variant	Benign	Benign	BA1,BS1,BS2,BP4,BP6,BP7
19	18897440	T	C	COMP	missense_variant	Benign	Benign	PP3,BS1,BS2,BP6
19	41847860	G	A	TGFB1	missense_variant	Benign	Benign	BS1,BS2,BP6
19	41858876	C	G	TGFB1	missense_variant	Benign	Benign	BA1,BS1,BS2,BP6
19	41858921	G	A	TGFB1	missense_variant	Benign	Benign	BA1,BS1,BS2,BP4,BP6
19	45409167	C	G	APOE	missense_variant;upstream_gene_variant;intron_variant	Benign	Benign	BA1,BS1,BP4,BP6
19	45411941	T	C	APOE	missense_variant	Pathogenic	Uncertain significance	PP5
19	46181392	G	C	GIPR	missense_variant		Benign	PM1,BA1,BS1
19	54598604	T	G	OSCAR	missense_variant;3_prime_UTR_variant		Benign	BA1,BS1
19	54599222	G	T	OSCAR	synonymous_variant		Benign	BA1,BS1,BP4,BP7
19	54599229	C	T	OSCAR	missense_variant		Benign	PM1,BA1,BS1,BP4
19	54600232	A	C	OSCAR	missense_variant		Benign	BA1,BS1
20	6751034	A	G	BMP2	synonymous_variant	Benign	Benign	BA1,BS1,BP4,BP6,BP7
20	6759115	A	T	BMP2	missense_variant	Benign	Benign	PM1,BA1,BS1,BP1,BP6
20	6759706	C	T	BMP2	synonymous_variant	Benign	Benign	BA1,BS1,BP4,BP6,BP7
20	10620275	G	A	JAG1	synonymous_variant	Benign	Benign	BA1,BS1,BS2,BP4,BP6,BP7
20	10620386	A	G	JAG1	synonymous_variant	Benign	Benign	BA1,BS1,BS2,BP4,BP6,BP7
20	10625804	T	G	JAG1	synonymous_variant	Benign	Benign	BA1,BS1,BS2,BP4,BP6,BP7
20	10632861	G	A	JAG1	synonymous_variant	Benign	Benign	BS1,BS2,BP4,BP6,BP7
20	10633237	G	A	JAG1	synonymous_variant	Benign	Benign	BA1,BS1,BS2,BP4,BP6,BP7
20	10637057	T	C	JAG1	synonymous_variant	Benign	Benign	BA1,BS1,BS2,BP4,BP6,BP7
20	10653469	C	T	JAG1	synonymous_variant	Benign	Benign	BA1,BS1,BS2,BP4,BP6,BP7
20	34022196	C	T	GDF5	synonymous_variant;intragenic_variant	Benign	Benign	BA1,BS1,BP4,BP6,BP7
20	34022387	A	C	GDF5	missense_variant;intragenic_variant	Benign	Benign	BA1,BS1,BP6
20	34022672	C	A	GDF5	intron_variant	Benign	Benign	BA1,BS1,BP6
20	39792063	A	G	PLCG1	missense_variant		Benign	BA1,BS1
20	39797465	T	C	PLCG1	missense_variant		Benign	PM1,BA1,BS1
20	44640225	A	G	MMP9	missense_variant	Benign	Benign	PM1,BA1,BS1,BS2,BP6
20	44642406	G	C	MMP9	missense_variant;intragenic_variant	Benign	Benign	PM1,BA1,BS1,BS2,BP6
20	44642833	A	C	MMP9	synonymous_variant;intragenic_variant	Benign	Benign	BA1,BS1,BS2,BP4,BP6,BP7
20	44643111	G	A	MMP9	missense_variant;splice_region_variant;intragenic_variant	Benign	Benign	PM1,BA1,BS1,BS2,BP4,BP6
20	44644965	G	A	MMP9	synonymous_variant;intragenic_variant	Benign	Benign	BA1,BS1,BS2,BP4,BP6,BP7
20	50092027	T	G	NFATC2	synonymous_variant		Benign	BA1,BS1,BS2,BP4,BP7
20	52775528	C	T	CYP24A1	synonymous_variant	Benign	Benign	BA1,BS1,BP4,BP6,BP7
20	52781091	C	T	CYP24A1	synonymous_variant	Benign	Benign	BA1,BS1,BP4,BP6,BP7
20	52786219	G	A	CYP24A1	synonymous_variant	Benign	Benign	BA1,BS1,BP4,BP6,BP7
20	61448466	G	A	COL9A3	missense_variant	Benign	Benign	BA1,BS1,BS2,BP1,BP4,BP6
20	61448933	C	A	COL9A3	synonymous_variant	Benign	Benign	BA1,BS1,BS2,BP4,BP6,BP7
20	61451332	C	T	COL9A3	missense_variant;splice_region_variant	Benign	Benign	PP3,BS1,BS2,BP1,BP6
20	61455823	C	T	COL9A3	synonymous_variant	Benign	Likely benign	BS2,BP4,BP6,BP7
20	61459315	C	T	COL9A3	missense_variant	Benign	Benign	BS1,BS2,BP1,BP4,BP6
20	61460124	G	A	COL9A3	synonymous_variant	Benign	Benign	BA1,BS1,BS2,BP4,BP6,BP7
20	61463522	C	A	COL9A3	missense_variant	Benign	Benign	BA1,BS1,BS2,BP1,BP6
20	61467800	A	G	COL9A3	intron_variant	Benign	Benign	BA1,BS1,BS2,BP6
20	61468571	T	C	COL9A3	synonymous_variant	Benign	Benign	BA1,BS1,BS2,BP4,BP6,BP7
20	61472073	C	A	COL9A3	synonymous_variant;downstream_gene_variant	Benign	Benign	BA1,BS1,BS2,BP4,BP6,BP7
21	37833307	C	T	CLDN14	synonymous_variant	Benign	Benign	BA1,BS1,BS2,BP4,BP6,BP7
21	37833751	G	A	CLDN14	synonymous_variant	Benign	Benign	BA1,BS1,BS2,BP4,BP6,BP7
21	37833983	G	A	CLDN14	missense_variant	Benign	Benign	BS1,BS2,BP6
21	47773103	C	A	PCNT	synonymous_variant	Benign	Benign	BA1,BS1,BP4,BP6,BP7
21	47773177	C	T	PCNT	missense_variant	Benign	Benign	BA1,BS1,BP4,BP6
21	47777063	G	A	PCNT	missense_variant	Benign	Benign	BA1,BS1,BP6
21	47783655	C	G	PCNT	synonymous_variant	Benign	Benign	BA1,BS1,BP4,BP6,BP7
21	47783796	T	C	PCNT	synonymous_variant	Benign	Benign	BA1,BS1,BP4,BP6,BP7
21	47786524	A	G	PCNT	missense_variant	Benign	Benign	BA1,BS1,BP4,BP6
21	47786817	C	G	PCNT	synonymous_variant	Benign	Benign	BA1,BS1,BP4,BP6,BP7
21	47787002	T	C	PCNT	missense_variant	Benign	Benign	BA1,BS1,BP4,BP6
21	47808679	C	T	PCNT	missense_variant	Benign	Benign	BA1,BS1,BP4,BP6
21	47811272	C	T	PCNT	synonymous_variant	Benign	Benign	BA1,BS1,BP4,BP6,BP7
21	47821588	A	G	PCNT	missense_variant	Benign	Benign	BA1,BS1,BP4,BP6
21	47831309	G	A	PCNT	synonymous_variant	Benign	Benign	BA1,BS1,BP4,BP6,BP7
21	47831509	A	G	PCNT	missense_variant	Benign	Benign	BA1,BS1,BP6
21	47831618	C	T	PCNT	synonymous_variant	Benign	Benign	BA1,BS1,BP4,BP6,BP7
21	47836122	T	C	PCNT	missense_variant	Benign	Benign	BA1,BS1,BP4,BP6
21	47836206	A	C	PCNT	missense_variant	Benign	Benign	BA1,BS1,BP6
21	47836216	A	G	PCNT	synonymous_variant	Benign	Benign	BA1,BS1,BP4,BP6,BP7
21	47836395	T	G	PCNT	missense_variant	Benign	Benign	BA1,BS1,BP4,BP6
21	47836426	T	C	PCNT	synonymous_variant	Benign	Benign	BA1,BS1,BP4,BP6,BP7
21	47836547	T	C	PCNT	missense_variant	Benign	Benign	BA1,BS1,BP4,BP6
21	47836653	C	T	PCNT	missense_variant	Benign	Benign	BA1,BS1,BP4,BP6
21	47838123	A	G	PCNT	synonymous_variant	Benign	Benign	BA1,BS1,BP4,BP6,BP7
21	47841941	A	G	PCNT	missense_variant	Benign	Benign	BA1,BS1,BP4,BP6
21	47848459	G	A	PCNT	missense_variant	Benign	Benign	BA1,BS1,BP4,BP6
21	47850484	G	C	PCNT	missense_variant	Benign	Benign	BA1,BS1,BP4,BP6
21	47851753	A	G	PCNT	missense_variant	Benign	Benign	BA1,BS1,BP6
21	47851796	G	A	PCNT	synonymous_variant	Benign	Benign	BA1,BS1,BP4,BP6,BP7
21	47852085	G	A	PCNT	missense_variant;intron_variant	Benign	Benign	BA1,BS1,BP4,BP6
21	47855876	A	G	PCNT	synonymous_variant	Benign	Benign	BA1,BS1,BP4,BP6,BP7
21	47863757	A	C	PCNT	missense_variant	Benign	Benign	BA1,BS1,BP4,BP6
22	19950235	C	T	COMT	synonymous_variant	Benign	Benign	BA1,BS1,BS2,BP4,BP6,BP7
22	19951207	C	G	COMT	synonymous_variant	Benign	Benign	BA1,BS1,BS2,BP4,BP6,BP7
22	19951271	G	A	COMT	missense_variant	Benign	Benign	BA1,BS1,BS2,BP4,BP6
22	19951897	G	C	COMT	intron_variant	Benign	Benign	BA1,BS1,BS2,BP4,BP6
22	25627604	G	A	CRYBB2	synonymous_variant	Benign	Benign	BA1,BS1,BS2,BP4,BP6,BP7
22	41548008	A	G	EP300	missense_variant	Benign	Benign	BA1,BS1,BP6
22	41551039	T	A	EP300	synonymous_variant	Benign	Benign	BA1,BS1,BP4,BP6,BP7
22	42522613	G	C	CYP2D6	missense_variant	Likely Benign	Benign	BA1,BS1,BP6
22	42523528	C	T	CYP2D6	missense_variant	Uncertain Significance	Benign	BA1,BS1
22	42523805	C	T	CYP2D6	intron_variant	Likely Benign	Benign	BA1,BS1,BP6
22	42523943	A	G	CYP2D6	missense_variant	Likely Benign	Benign	BA1,BS1,BP6
22	42525132	G	C	CYP2D6	synonymous_variant;intron_variant	Uncertain Significance	Benign	BA1,BS1,BP4,BP7
22	42525798	G	C	CYP2D6	synonymous_variant		Benign	BA1,BS1,BP4,BP7
22	42525811	T	C	CYP2D6	missense_variant	Uncertain Significance	Benign	BA1,BS1,BP4
22	42525821	G	T	CYP2D6	missense_variant	Uncertain Significance	Benign	BA1,BS1
22	42526694	G	A	CYP2D6	missense_variant	Likely Benign	Benign	BA1,BS1,BP6
22	42526763	C	T	CYP2D6	missense_variant	Likely Benign	Likely benign	BS1,BP4,BP6
X	20204461	G	T	RPS6KA3	synonymous_variant	Benign	Benign	BA1,BS1,BS2,BP4,BP6,BP7
X	21861434	A	G	MBTPS2	splice_region_variant;synonymous_variant	Benign	Benign	BA1,BS1,BP4,BP6,BP7
X	44929077	C	A	KDM6A	missense_variant	Benign	Benign	BA1,BS1,BP1,BP4,BP6
X	44938563	G	A	KDM6A	synonymous_variant	Benign	Benign	BA1,BS1,BP4,BP6,BP7
X	47498400	C	T	ELK1	missense_variant;intron_variant	Benign	Benign	BA1,BS1,BP4,BP6
X	47500700	C	T	ELK1	synonymous_variant		Benign	BA1,BS1,BP4,BP7
X	50654091	A	G	BMP15	missense_variant	Benign	Benign	BA1,BS1,BS2,BP4,BP6
X	66765627	G	A	AR	synonymous_variant;5_prime_UTR_variant	Benign	Benign	BA1,BS1,BP4,BP6,BP7
X	66766356	-	GGC	AR	disruptive_inframe_insertion;5_prime_UTR_variant	Benign	Benign	BA1,BS1,BP3,BP6
X	66766357	GGCGGCGGCGGCGGCGGCGGC	-	AR	disruptive_inframe_deletion;5_prime_UTR_variant	Benign	Benign	BA1,BS1,BP3,BP6
X	76937963	G	C	ATRX	missense_variant	Benign	Benign	BA1,BS1,BS2,BP6
X	100608191	G	A	BTK	synonymous_variant	Benign	Benign	BA1,BS1,BP4,BP6,BP7
X	135730555	T	C	CD40LG	synonymous_variant	Benign	Benign	BA1,BS1,BP4,BP6,BP7
